# Supplementary material for: Positive Selection and Multiple Losses of the LINE-1-Derived L1TD1 Gene in Mammals Suggest a Dual Role in Genome Defense and Pluripotency
Source: PLoS Genet. 2014 Sep 11;10(9):e1004531. doi: 10.1371/journal.pgen.1004531 (PMC4161310; doi:10.1371/journal.pgen.1004531)
Supplement: Dataset S1 — In-frame nucleotide alignment of L1TD1 sequences. The fasta-formatted alignment includes all L1TD1 sequences described in the manuscript. The inactivating mutations in L1TD1 that are shared by subsets of megabat species (Figure 5) are at the following nucleotide positions of the alignment: P. hypomelanus, P. alecto and P. vampyrus share three mutations: a stop codon at bp 34–36; a stop codon at bp 106–108; a 1 bp insertion at bp ∼774. H. monstrosus and M. woermanni share a different set of three mutations: a stop codon at bp 385–387; a 1 bp deletion at bp 720; a 1 bp deletion at bp 939. R. amplexicaudatus does not share any of the above mutations, but has numerous lineage-specific inactivating mutations. (TXT) [file pgen.1004531.s001.txt]

>human_L1TD1
ATGTCTGATGTATCTACT------AGTGTACAATCAAAATTTGCTAGACTTGCAAAGAAA
AAG---GAAAATATCACCTATATGAAAAGAGAGCAG---TTAACAGAAACTGATAAGGAC
ATAGCTCCGGTATTAGATTTAAAATGCAAGGACGTATCAGCA---ATTATGAATAAGTTT
AAGGTCTTAATGGAAATTCAAGACCTGATGTTTGAGGAGATGAGGGAAACTCTTAAAAAT
GACCTAAAAGCAGTTTTAGGGGGAAAAGCTACAATACCTGAGGTAAAGAATTCAGAGAAC
TCCAGTAGTAGGACAGAGTTTCAGCAAATAATCAATTTA---GCATTACAAAAAACAGGG
ATGGTAGGGAAAATA------GAAGGAGAAAACTCTAAAATAGGTGATGATAATGAAAAT
---------------TTAACCTTTAAATTA---GAAGTAAATGAGCTGAGTGGTAAATTA
GACAACACTAACGAATACAATAGTAATGATGGTAAGAAATTACCCCAGGGTGAATCACGA
AGTTACGAAGTCATGGGAAGTATGGAAGAAACCTTATGCAATATAGATGACAGA------
------GATGGAAATCGCAATGTCCATTTAGAATTTACA---GAAAGAGAGAGTAGGAAG
GATGGAGAGGATGAATTTGTCAAAGAAATGAGAGAGGAAAGAAAATTTCAGAAATTGAAG
AAT---AAAGAGGAGGTTTTA---AAAGCCTCCAGAGAAGAAAAAGTGTTGATGGATGAA
GGAGCAGTACTTACCCTGGTAGCCGACCTTTCATCAGCAACACTGGATATTAGTAAGCAA
TGGAGTAATGTCTTCAACATTCTGAGAGAAAATGATTTTGAACCTAAATTTCTGTGTGAA
GTTAAATTAGCATTTAAATGTGATGGTGAAATAAAGACATTTTCAGATCTGCAAAGCCTT
AGAAAATTTGCCAGCCAAAAATCTTCTGTGAAAGAATTACTGAAAGATGTACTCCCACAA
AAGGAA---GAAATAAATCAAGGAGGAAGAAAATATGGAATTCAAGAAAAAAGGGATAAA
ACCCTAATAGACTCAAAGCATAGAGCTGGAGAAATAACCAGTGATGGCTTGAGCTTCCTA
TTTCTTAAAGAAGTAAAAGTTGCTAAG---CCAGAGGAGATGAAAAACTTAGAGACTCAA
GAGGAAGAGTTTTCCGAGCTAGAGGAG---------------------------------
------------------------------------CTGGATGAAGAGGCCTCAGGGATG
GAGGATGAT---------------------GAAGATACCTCAGGGCTG------------
---------------------------------------------------------GAG
GAGGAGGAGGAAGAG------------------------CCCTCAGGGCTG---GAGGAG
GAA---------GAAGAAGAAGAGGCTTCAGGGTTGGAGGAGGATGAGGCCTCAGGG---
------------------------------------------------------------
------------------CTAGAGGAGGAAGAGGAACAGACTTCAGAACAGGACTCAACC
TTTCAGGGTCATACTTTGGTAGATGCAAAGCATGAAGTTGAG---ATAACCAGTGATGGC
ATGGAAACTACTTTCATTGACTCTGTAGAG---GATTCTGAATCAGAGGAGGAAGAA---
------------------------------------GAAGGAAAGAGCTCTGAAACAGGA
AAGGTAAAGACTACCTCCCTGACTGAGAAAAAA---GCCTCACGTAGACAAAAAGAAATT
CCCTTTAGTTATTTGGTTGGGGACTCTGGGAAGAAAAAGTTGGTGAAACACCAGGTGGTG
CACAAAACCCAGGAGGAAGAGGAAACAGCTGTGCCCACAAGTCAAGGAACTGGCACACCC
TGTCTGACCTTATGTTTGGCCTCTCCCTCAAAGTCACTAGAGATGAGTCAT------GAT
GAGCATAAAAAGCATTCACATACAAATTTGAGTATTTCAACAGGAGTCACCAAACTT---
AAGAAAACAGAAGAAAAGAAACACAGAACTCTGCACACAGAAGAACTAACATCCAAAGAA
GCAGACTTAACAGAGGAAACAGAAGAAAACTTGAGAAGTAGTGTGATTAATAGCATCAGA
GAGATAAAAGAGGAGATTGGAAATTTGAAAAGT------TCCCATTCAGGTGTCTTGGAA
ATTGAA---AATTCAGTAGATGATCTGAGTAGCAGAATGGACATACTTGAAGAAAGAATA
GACAGTCTAGAAGATCAAATTGAAGAATTCTCTAAGGATACAATGCAAATGACCAAACAG
ATAATTAGTAAAGAAAGGCAAAGAGATATAGAGGAGAGATCTAGAAGTTGCAACATTCGT
TTGATAGGAATTCCAGAAAAGGAGAGTTATGAGAATAGGGCAGAGGACATAATT------
------------------------------------------------------AAAGAA
ATAATTGATGAA---------------AACTTTGCAGAACTAAAGAAAGGTTCAAGTCTT
GAGATTGTCAGTGCTTGTCGAGTACCTAGTAAAATTGATGAAAAGAGACTGACTCCTAGA
CACATCTTGGTGAAATTTTGGAATTCTAGTGATAAAGAGAAAATAATAAGGGCTTCTAGA
GAGAGAAGAGAAATTACCTACCAAGGAACAAGAATCAGGTTGACAGCAGACTTATCACTG
GACACACTGGATGCTAGAAGTAAATGGAGCAATGTCTTCAAAGTTCTGCTGGAAAAAGGC
TTTAATCCTAGAATCCTATATCCAGCCAAAATGGCATTTGATTTTAGGGGTAAAACAAAG
GTATTTCTT---AGTATTGAAGAATTTAGAGATTATGTTTTGCATATGCCCACCTTGAGA
GAATTACTGGGGAATAATATACCTTAG------------
>chimpanzee_L1TD1
ATGTCTGATGTATCTACT------AGTGTACAATCAAAATTTGCTAGACTTGCAAAGAAA
AAG---GAAAATATCACCTATATGAAAAGAGAGCAT---TTAACAGAAACTGATAAGGAC
ATAGCTCCGGTATTAGATTTAAAATGCAAGGACGTATCAGCA---ATTATGAATAAGTTT
AAGGTCTTAATGGAAATTCAAGACCTGATGTTTGAGGAGATGAGGGAAACTCTTAAAAAT
GACCTAAAGGCAGTTTTAGGAGGAAAAGCTACAATACCTGAGGTAAAGAATTCAGAGAAC
TCCAGTAGTAGGACAGAGTTTCAGCAAATAATCAATTTA---GCATTACAAAAAACAGGG
ATGGTAGGGAAAATA------GAAGGAGAAAACTCTAAAATAGGTGATGATAATGAAAAT
---------------TTAACCTTTAAATTAAAAGAAGTAAATGAGCTGAGTGGTAAATTA
GACAACACTAACGAATACAATAGTAATGATGGTAAGAAATTACCCCAGGATGAATCACGA
AGTTACGAAGTCATGGGAAGTATGGAAGAAACCTTATGCAATATAGATGACAGA------
------GATAGAAATCGCAATGTCCATTTAGAATTTACA---GAAAGAGAGAGTAGGAAG
GATGGAGAGGATGAATTTGTCAAAGAAACGAGAGAGGAAAGAAAATTTCAGAAATTCAAG
AAT---AAAGAGGACGTTTTA---AAAGCCTCCAGAGAAGAAAAAGTGTTGATGGATGAA
GGAGCAGTACTTACCCTGGCAGCCGACCTTTCATCAGCAACACTGGATATTAGTAAGCAA
TGGAGTAATGTCTTCAACATTCTGAGAGAACATGATTTTGAACCTAAATTTCTGTGTGAA
GTTAAATTAGCATTTAAATGTGATGGTGAAATAAAGACATTTTCAGATCTGCAAAGCCTT
AGAAAATTTGCCAGCCAAAAATCTTCTATGAATGAATTACTGAAAGATGTACTCCCACAA
AAGGAA---GAAATAAATCAAGGAGGAAGAAAATACGGAATTCAAGAAAAAAGGGATAAA
ACCCTAATAGACTCAAAGCATAGAGCTGGAGAAATAACTAGTGATGGCTTGAGCTTCCTA
TTTCTTAAAGAAGTAAAAGTTGCTAAG---CCAGAGGAGATGAACAACTTAGAGACTCAA
GAGGAAGAGTTTTCCGAGCTAGAGGAG---------------------------------
------------------------------------CTGGATGAAGAGGCCTCAGGGATG
GAGGATGAT---------------------GAAGTTACCTCAGGGCTG------------
---------------------------------------------------------GAG
GAGGAGGAGGAAGAG------------------------CCCTCAGGGCTG---GAGGAG
GAA---------GAAGAAGAAGAGGCCTCAGGGTTGGAGGAGGATGAGGCCTCAGTG---
------------------------------------------------------------
------------------CTAGAGGAGGAAGAGGAACAGACTTCAGAACAGGACTCAACC
TTTCAGGGTCATACTTTGGTAGATGCAAAGCATGAAGTTGAG---ATAACCAGTGATGGC
ATGGAAACTACTTTCATTGACTCCGTAGAG---GATTCTGAATCAGAGGAGGAAGAG---
------------------------------------GAAGGAAAGAGCTCTGAAACAGGA
AAGGTAAAGACTACCTCCCTGACTGAGAAAAAA---GCCTCACGTAGACAAAAAGAAATT
CCCTTTAGTTATTTGGTTGGGGACTCTGGGAAGAAAAAGTTGGTGAAACACCAGGTGGTG
CACAAAACCCAGGAGGAAGAGGAAACAGCTGTGCCCACAAGTCAAGGAACTGGCACACCC
TGTCTGACCTTATGTTTGGCCTCTCCCTCAAAGTCACTAGAGATGAGTCAT------GAT
GAGCATAAAAAGCATTCACATACAAATTTGAGTATTTCAACAGGAGTCACCAAACTT---
AAGAAAACAGAAGAAAAGAAACACAGAACTCTGCACACA---GAACTAACATCCAAAGAA
GCAGACTTAACAGAGGAAACAGAAGAAAACTTG---AGTAGTGTGATTAATAGCATCAGA
GAGATAGAAGAGGAGATTGGAAATTTGAAAAGT------TCCCATTCAGGTGTCTTGGAA
ATTGAA---AATTCAGTAGATGATCTGAGTAGCAGAATGGACATACTTGAAGAAAGAATA
GACAGTCTAGAAGATCAAATTGAAGAATTCTCTAAGGATACAATGCAAATGACCAAACAG
ATAATTAGTAAAGAAAGGCAAAGAGATATAGAGGAGAGATCTAGAAGTTGCAACATTCGT
TTGATAGGAATTCCAGAAAAAGAGAGTTATGAGAATAGGGCAGAGGACATAATT------
------------------------------------------------------AAGGAA
ATAATTGATGAA---------------AACTTTGCAGAACTAAAGAAAGGTTCAAGTCTT
GAGATTGTCAGTGCTTGTCGAGTACCTAGTAAAATTGATGAAAAGAGACTGACTCCTAGA
CACATCTTGGTGAAATTTTGGAATTCTAGTGATAAAGAGAAAATAATAAGGGCTTCTAGA
CAGAGAAGAGAAATTACCTACCAAGGAACAAGAATCAGGTTGACAGCAGACTTATCACTG
GACACACTGGATGCTAGAAGTAAATGGAGCAATGTCTTCAAAGTTCTGCTGGAAAAAGGC
TTTAATCCTAGAATCCTATATCCAGCCAAAATGGCATTTGATTTTAGGGGTAAAACAAAG
GTATTTCTT---AGTATTGAAGAATTTAGAGATTATGTTTTGCATATGCCCGCCTTGAGA
GAATTACTGGGGAATAATATACCTTAG------------
>bonobo_L1TD1
ATGTCTGATGTATCTACT------AGTGTACAATCAAAATTTGCTAGACTTGCAAGAAAA
AAG---GAAAATATCACCTATATGAAAAGAGAGCAT---TTAACAGAAACTGATAAGGAC
ATAGCTCCGGTATTAGATTTAAAATGCAAGGACGTATCAGCA---ATTATGAATAAGTTT
AAGGTCTTAATGGAAATTCAAGACCTGATGTTTGAGGAGATGAGGGAAACTCTTAAAAAT
GACCTAAAGGCAGTTTTAGGAGGAAAAGCTACAATACCTGAGGTAAAGAATTCAGAGAAC
TCCAGTAGTAGGACAGAGTTTCAGCAAATAATCAATTTA---GCATTACAAAAAACAGGG
ATGGTAGGGAAAATA------GAAGGAGAAAACTCTAAAATAGGTGATGATAATGAAAAT
---------------TTAACCTTTAAATTAAAAGAAGTAAATGAGCTGAGTGGTAAATTA
GACAACACTAACGAATTCAATAGTAATGATGGTAAGAAATTACCCCAGGATGAATCACGA
AGTTACGAAGTCATGGGAAGTATGGAAGAAACCTTATGCAATATAGATGACAGA------
------GATAGAAATCGCAATGTCCATTTAGAATTTACA---GAAAGAGAGAGTAGGAAG
GATGGAGAGGATGAATTTGTCAAAGAAACGAGAGAGGAAAGAAAATTTCAGAAATTCAAG
AAT---AAAGAGGACGTTTTA---AAAGCCTCCAGAGAAGAAAAAGTGTTGATGGATGAA
GGAGCAGTACTTACCCTGGCAGCCGACCTTTCATCAGCAACACTGGATATTAGTAAGCAA
TGGAGTAATGTCTTCAACATTCTGAGAGAACATGATTTTGAACCTAAATTTCTGTGTGAA
GTTAAATTAGCATTTAAATGTGATGGTGAAATAAAGACATTTTCAGATCTGCAAAGCCTT
AGAAAATTTGCCGGCCAAAAATCTTCTATGAAAGAATTACTGAAAGATGTACTCCCACAA
AAGGAA---GAAATAAATCAAGGAGGAAGAAAATGCGGAATTCAAGAAAAAAGGGATAAA
ACCCTAATAGACTCAAAGCATAGAGCTGGAGAAATAACTAGTGATGGCTTGAGCTTCCTA
TTTCTTAAAGAAGTAAAAGTTGCTAAG---CCAGAGGAGATGAACAACTTAGAGACTCAA
GAGGAAGAGTTTTCCGAGCTAGAGGAG---------------------------------
------------------------------------CTGGATGAAGAGGCCTCAGGGATG
GAGGATGAT---------------------GAAGTTACCTCAGGGCTG------------
---------------------------------------------------------GAG
GAGGAGGAGGAAGAG------------------------CCCTCAGGGCTG---GAGGAG
GAA---------GAAGAAGAAGAGGCCTCAGGGTTGGAGGAGGATGAGGCCTCAGTG---
------------------------------------------------------------
------------------CTAGAGGAGGAAGAGGAACAGACTTCAGAACAGGACTCAACC
TTTCAGGGTCATACTTTGGTAGATGCAAAGCATGAAGTTGAG---ATAACCAGTGATGGC
ATGGAAACTACTTTCATTGACTCCGTAGAG---GATTCTGAATCAGAGGAGGAAGAG---
------------------------------------GAAGGAAAGAGCTCTGAAACAGGA
AAGGTAAAGACTACCTCCCTGACTGAGAAAAAA---GCCTCACGTAGACAAAAAGAAATT
CCCTTTAGTTATTTGGTTGGGGACTCTGGGAAGAAAAAGTTGGTGAAACACCAGGTGGTG
CACAAAACCCAGGAGGAAGAGGAAACAGCTGTGCCCACAAGTCAAGGAACTGGCACACCC
TGTCTGACCTTATGTTTGGCCTCTCCCTCAAAGTCACTAGAGATGAGTCAT------GAT
GAGCATAAAAAGCATTCACATACAAATTTGAGTATTTCAACAGGAGTCACCAAACTT---
AAGAAAACAGAAGAAAAGAAACACAGAACTCTGCACACA---GAACTAACATCCAAAGAA
GCAGACTTAACAGAGGAAACAGAAGAAAACTTG---AGTAGTGTGATTAATAGCATCAGA
GAGATAGAAGAGGAGATTGGAAATTTGAAAAGT------TCCCATTCAGGTGTCTTGGAA
ATTGAA---AATTCAGTAGATGATCTGAGTAGCAGAATGGACATACTTGAAGAAAGAATA
GACAGTCTAGAAGATCAAATTGAAGAATTCTCTAAGGATACAATGCAAATGACCAAACAG
ATAATTAGTAAAGAAAGGCAAAGAGATATAGAGGAGAGATCTAGAAGTTGCAACATTCGT
TTGATAGGAATTCCAGAAAAAGAGAGTTATGAGAATAGGGCAGAGGACATAATT------
------------------------------------------------------AAGGAA
ATAATTGATGAA---------------AACTTTGCAGAACTAAAGAAAGGTTCAAGTCTT
GAGATTGTCAGTGCTTGTCGAGTACCTAGTAAAATTGATGAAAAGAGACTGACTCCTAGA
CACATCTTGGTGAAATTTTGGAATTCTAGTGATAAAGAGAAAATAATAAGGGCTTCTAGA
CAGAGAAGAGAAATTACCTACCAAGGAACAAGAATCAGGTTGACAGCAGACTTATCACTG
GACACACTGGATGCTAGAAGTAAATGGAGCAATGTCTTCAAAGTTCTGCTGGAAAAAGGC
TTTAATCCTAGAATCCTATATCCAGCCAAAATGGCATTTGATTTTAGGGGTAAAACAAAG
GTATTTCTT---AGTATTGAAGAATTTAGAGATTATGTTTTGCATATGCCCGCCTTGAGA
GAATTACTGGGGAATAATATACCTTAG------------
>gorilla_L1TD1
ATGTCTGATGTATCTACT------AGTGTACCATCCAAATTTGCTAGACTTGCCAAGAAA
AAG---GAAAATATCCCCTATATGAAAAGAGAGCAG---TTAACCGAAACTGATAAGGAC
ATAGCTCCGGTATTAGATTTAAAATGCAAGGACGTATCAGCC---ATTATGAATAAGTTT
AAGGTCTTAATGGAAATTCCAGACCTGATGTTTGAAGAGATGAGGGAAACTCTTAAAAAT
GACCTAAAGGCAGTTTTAGGAGGAAAAGCTACAATACCTGAGGTAAAGAATTCAGAGAAC
TCCAGTAGTAGGACAGAGTTTCAGCAAATAATCAATTTA---GCATTACAAAAAACAGGG
ATGGTAGGGAAAATA------GAAGGAGAAAACTCTAAAATAGGTGATGATAATGAAAAT
---------------TTAACCTTTAAGTTAAAAGAAGTAAATGAGCTGAGTGGTAAATTA
GACAACACTAACAAATACAATAGTAATGATGGTAAGAAATTACTCCAGGATGAATCACGA
AGTTATGAAGTCATGGGAAGTATGGAAGAAACCTTATGCAATATAGATGACAGA------
------GATGGAAATCGCAATGTCCATTTAGAATTTACA---GAAAGAGAGAGTAGGAAG
GATGGAGAGGATGAATTTGTCAAAGAAATGAGAGAGGAAAGAAAATTTGAGAAATTCAAG
AAT---AAAGAGGACGTTTTA---AAAGCCTCCAGAGAAGAAAAAGTGTTGATGGATGAA
GGAGCAGTACTTACCCTGGCAGCCGACCTTTCATCAGCAACACTGGATATTAGTAAGCAA
TGGAGTAATGTCTTCAACATTCTGAGAGAACATGATTTTGAACCTAAATTTCTGTGTGAA
GTTAAATTAGCATTTAAATGTGATGGTGAAATAAAGACATTTTCAGATCTGCAAAGCCTT
AGAAAATTTGCCAGCCAAAAATCTTCTATGAAAGAATTACTGAAAGATGTACTCCCACAA
AAGGAA---GAAATAAATCAAGGAGGAAGAAAATACGGAATTCAAGAAAAAAGGGGTAAA
ACCCTAATAGACTCAAAGCATAGAGCTGGAGAAATAACCAGTGATGGCTTGAGCTTCCTA
TTTCTTAAAGAAGTAAAAGTTGCTAAG---CCAGAGGAGATGAACAACTTAGAGACTCAG
GAA------------GAGCTAGAGGAG---------------------------------
------------------------------------CTGGATGAAGAGGCCTCAGGGATG
GAGGATGAT---------------------GAAGATACGTCAGGGCTGGAGGAGGAGGAG
------------------------------GAG------GAAGAGCCGTCAGGGCTGGAG
GAGGAGGAGGAGGAAGAG---------------------CCCTCAGGGCTG---GAGGAG
GAA---------GAAGAAGAAGAGGCCTCAGGGTTGGAGGAGGATGAGGCCTCAGGG---
------------------------------------------------------------
------------------CTAGAGGAGGAAGAGGAACAGACTTCAGAACAGGACTCAACC
TTTCAGGGTCATACTTTGGTAGATGCAAAGCATGAAGTTGAG---ATAACCAGTGATGGC
ATGGAAACTACTTTCATTGACTCCGTAGAA---GATTCTGAATCAGAGGAGGAAGAG---
------------------------------------GAAGGAAAGAGCTCTGAAATAGGG
AAGGTAAAGACTACCTCCCTGACTGAGAAAAAA---TCCTCACGTAGACAAAAAAAAATT
CCCTTTAGTTATTTGGTTGGGGACTCTGGGAAGAAAAAGTTGGTGAAACACCAGGTGGTG
CACAAAACCCAGGAGGAAGAGGAAACAGCTGTGCCCACAAGTCAAGGAACTGGCACACCC
TGTCTGACCTTATGTTTGGCCTCTCCCTCAAAGTCACTAGAGATGGGTCAT------GAT
GAGCATAAAAAGCATTCACATCCAAATTGGAGTATTTCAACAGGAGTCGCCAACCTT---
AAGAAACCAGAAGAAAAGAAACACAGAACTCTGCACACAGAAGAATTAACATCCAAAGAA
GCAGACTTAACAGAGGAAACAGAAGAAAACTTGAGAAGTAGTGTGATTAATAGCATCAGA
GATATAAAAGAGGAGATTGGAAATTTGAAAAGT------TCCCATTCAGGTGTCTTGGAA
ATTGAA---AATTCAGTAGATGATCTGAGTAGCAGAATGGACATACTTGAAGAAAGAATA
GACAGTCTAGAAGATCAAATTGAAGAATTCTCTAAGGATACAGTGCAAATGACCAAACAG
ATAATTAGTAAAGAAAGGCAAAGAGATATAGAGGAGAGATCTAGAAGCTGCAACATTCGT
TTGATAGGAATTCCAGAAAAAGAGAATTATGAGAATAGGGCAGAGGACATAATT------
------------------------------------------------------AAGGAA
ATAATTGATGAA---------------AACTTTGCAGAACTAAAGAAAGGTTCAAGTCTT
GAGATTGTCAGTGCTTGTCGAGTACCTAGTAAAATTGATGAAAAGAGACTGACTCCTAGA
CACATCTTGGTGAAATTTTGGAATTCTAGTGATAAAGAGAAAATAATAAGGGCTTCTAGA
GAGAGAAGAGAAATTACCTACCAAGGAACAAGAATCAGGTTGACAGCAGACTTATCACTG
GATACACTGGATGCTAGAAGTAAATGGAGCAATGTTTTCAAAGTTCTGCTGGAAAAAGGC
TTTAATCCTAGAATCCTATATCCAGCCAAAATGGCATTTGATTTTAGGGGTAATACAAAG
GTATTTCTT---AGTATTGAAGAATTTAGAGATTATGTTCTGCATATGCCCACCTTGAGA
GAATTACTGGGGAATAATATACCTTAG------------
>orangutan_L1TD1
ATGTCTGATGTATCTACT------AGTGTACAATCGAAATTTGCTAGACTTGCAAAGAAA
CAG---GAAAATATCACCTATATGAAAAGAGAGCAG---TTACCAGAACCTGATAAGGAC
ATAGCTCCGGTAGTAGATTTAAAATGCAAGGACGTATCAGCA---GTTATGAATAAGTTT
AAGGTCTTAATGGAAATTCAAGACCTGATGTTTGAGGAGATGAGGGAAACTCTTAAAAAT
GACCTAAAGGCAGTTTTAGGAGGAAAAACTACAATACCTGAGGTAAAGAATTCAGAGAAC
TCCAGTAGTAGGACAGAGTTTCAACAAATAATCAATTTA---GCATTACAAAAAACAGGG
ATGGTAGGGAAAATA------GAAGGAGAAAACTCTAAAATAGGTGATGATAATGAAAAT
---------------TTAACCTTTAAATTAAAAGAAGTAAATGAGCTGAGTGGTAAATTA
GACAATGCTAACGAATACAATAGTAATGATGGTAAGAAATTACCCCAGGATGAATCACGA
AGTTACGAAGTCATGGGAAGTATGGAAGAAACCTTATGCAATATAGATGACAGA------
------GATGGAAATCGCAATGTCCATTTAGAAATTACA---GAAAGAGAGAGTAGGAAG
GATGGAGAGGATGAATTTGTCAAAGAAATGAGAGAGGAAAGAAAATTTCAGAAATTCAAG
AAT---AAAGAGGACATTTTA---AAAGCCTCCAGAGAAGAAAAAGTGTTGATGGATGAA
GGAGCAGTACTTACCCTGGCAGCCGACCTTTCATCAGCAACACTGGATATTAGTAAGCAA
TGGAGTAATGTCTTCAACATTCTGAGAGAACATGATTTTGAACCTAAACTTCTGTGTGAA
GTTAAATTAGCATTTAAATGTGATGGTGAAATAAAGACATTTTCAGATCTGCAAAGCCTT
AGAAAATTTGCCAGCCAAAAATCTTCTATGAAAGAATTACTGAAAGATGTACTCCCACAA
AAGGAA---GAAATAAATCAAAGAGGAAGAAAATATGGAATTCAAGAAAAAAGGGGTAAA
ACCCTAATAGACTCAAAGCATAGAGCTGGAGAAATGACCAGTGATGGCTTGAGCTTTCTA
TTTCTTAAAGAAGTAAAAGTTGCTAAG---CCAGAGGAGATGAACAACTTAGAGACTCAA
GAGGAAGAGTTTTCCGAGCTAGAGGAG---------------------------------
------------------------------------CTGGATGAAGAGGCCTCAGGGATG
GAGGATGATGGA------------------GAAGATACCTCAGGGCTG------------
---------------------------------------------------------GAG
GAGGAGGAGGAAGAG------------------------CCCTCAGGGCTG---GAGGAG
GAA---------GAAGAAGAAGAGGCCTCAGGGTTGGAGGAGGACGAGGCCTCAGGG---
------------------------------------------------------------
------------------CTAGAGGAGGAAGAGGAACAGACTTCAGAACAGGACTCAACC
TTTCAGGGTCATACTTTGGTAGATGCAAAGCATGAAGTTGAG---ATAACCAGTGATGGC
ATGGAAACTACTTTCATTGACTCCGTAGAG---GATTCTGAATCAGAGGAGGAAGAG---
------------------------------------GAAGGAAAGAGCTCTGAAACAGGG
GAGGTAAAGACTACCTCCCTGACTGAGAAAAAA---GCCTCACGTAGACAAAAAGAAATT
GCCTTTAGTTATTTGGTTGGGGACTCTGGGAAGAAAAAGTTGGTGAAACACCAGGTGGTA
CACAAAACCCAGGAGGAAGAGGAAACAGCTGTGCCCACAAGTCAAGGAATTGGCACACCC
TGTTTGACCTTATGTTTGGCCTCTCCCTCAAAGTCACTAGAGATGGGTCAT------GAT
GAGCATAAAAAGCATTCACATACAAATTTGAGTATTTCAACAGGAGTCACCAAACTTTTT
AAGAAAACAGAAGAAAAGAAACACAGAACTCTGCACACAGAAGAACTAACATCCAAAGAA
GCAGACTTAACAGAGGAAACAGAAGAAAACTTGAGAAGTAGTGTGATTAATAGCATCAGA
GAGATAAAAGAGGAGATTGGAAATTTGAAAAGT------TCCCATCCAGGTGTCTTGGAA
ATTAAA---AATTCAGTCGATGATCTGAGTAGCAGAATGGACATACTTGAAGAAAGAATA
GACAGTCTAGAAGATCAAATTGAAGAATTCTCTAAGGATACAGTACAAATGACCAAACAG
ATAATTAGTAAAGAAAGGCAAAGAGATATAGAGGAGAGATCTAGAAGTTGCAACATTCGT
TTGATAGGAATTCCAGAAAAAGAAAATTATGAGAATAGGGCAGAGGACATAATT------
------------------------------------------------------AAGGAA
ATAATTGATGAA---------------AACTTTGCAGAACTAAAGAAAGGTTCAAGTCTT
GAGATTGTCAGTGCTTGTCGAGTACCTAGTAAAATTGATGAAAAGAGACTGACTCCTAGA
CACATCTTGGTGAAATTTTGGAATTCTAATGATAAAGAGAAAATAATAAGGGCTTCTAGA
GAGAGAAGAGAAATTACCTACCAAGGAACAAGAATCAGGTTGACAGCAGACTTATCACTG
GACACACTGGATGCTAGAAGTAAATGGAGCAATGTCTTCAAAGTTCTGCTGGAAAAAGGC
TTTAATCCTAGAATCCTATATCCAGCCAAAATGGCATTTGATTTTAGGGGTAAAACAAAG
GTATTTCTT---ACTATTGAAGAATTTAGAGATTATGTTTTGCATATGCCCACCTTGAGA
GAATTACTGGGGAATAATATACTTTAG------------
>agile_gibbon_L1TD1
ATGTCTGACGTATCTACT------AGTGTACAATCAAAATTTGCTAGACTTGGAAAGAAA
CAG---GAAAATATCACCTATATGAAAAGAGAGCAG---TTAACAGAAACTGATAAGGAC
ATAGCTCCGGTATTAGATTTAAAATGCAAGGACGTATCAGCA---GTTATGAGTAAGTTT
AAGGTCTTAATGGAAATTCAAGACCTGATGTTTGAGGAGATGAGGGAAACTCTTAAAAAT
GACCTAAAGGCAGTTTTAGGAGGAAAAACTACAATACCTGAGGTAAAGAATTCAGAGAAC
TCCAGTAGTAGGACAGAGTTGCAACAAATAATCAATTTA---GCATTACAAAAAACAGGG
ATGGTAGGGAAAATA------GAAGGAGAAAACTCTAAAATAGGTGATGACATTGAAAAT
---------------TTAACCTTTAAAATAAAAGAAGTAAATGAGCCAAGTGGTAAATTA
GACAACGCTAATGAATGCAATAGTAATGATGGTAAGAAATTACCCCAGAATGAATCACGA
AGTTACAAAGTCATGGGAAGTATGGAAGAAACCTTATGCGATATAGATGACAGA------
------GATGGAAATCGCAATGTCCATTTAGAAATTATA---GAAGGAGAGAGTAGGAAG
AATGGAGAGAATGAATTTGTCAAAGAAATGAGAGAGGAAAGAAAATTTCAGAAATTCAAG
AAT---AAA---GACATTTTA---AAAGCCTCTAGAGAAGAAAAAGTGTTGATGGATGAA
GGAGCAGTACTTACCCTGGCAGCCGACCTTTCATCAGCAACACTGGATATTAGTAAGCAA
TGGAGTAATATCTTCAACATTCTGAGAGAACATGATTTTGAACCTAAATTTCTGTGCAAA
GTTAAATTAGCATTTAAATGTGATGGTGAAATAAAGACATTTTCAGATCTGCAAAGCCTT
AGAAAATTTGCCAGCCAAAAATCTTCTATGAAAGAATTACTGAAAGATGTACTCCCACAA
AAGGAA---GAAATAAATCAAGGAGGAAGAAAATATGGAATTCAAGAAAAAAGGGGTAAA
ACCCTAATAGACTCAAAGCATAGAGCTGGAGAAATGACCAGTGATGGCTTGAGCTTTCTA
TTTCTTGAAGAAGTAAAAGTTGCTAAG---CCAGAGGAGATGAACAACTTAGAGACTCAA
GAGGAA---------GAGCCAGAGGAG---------------------------------
------------------------------------CTAGATGAAGAGGCCTCAGGGATG
GAGGATGATGGA------------------GAAGATACCTCAGGGCTA------------
---------------------------------------------------------GAG
GAGGAGGAGGAAGAG------------------------CCCTCAGGGCTG---GAGGAG
GAA---------GAAGAAGAAGAAGCCTCAGGGTTGGACGAAGATGAGGCCTCAGGG---
------------------------------------------------------------
------------------CTAGAGGAGGAAGAGGAACAGACTTCAGAACAGGACTCAACC
TTTCAGGGTCATACTTTGGTAGATGCAAAGCATGAAGTTGAG---ATAACCAGTGATGGC
ATGGAAACTACTTTCATTGATTCCACCGAG---GATTCTGAACCAGAGGAGGAAGAG---
------------------------------------GAAGGAAAGAGCTCTGAAATAGGG
AAGGTAAAGACTACCTCCCTGACTGAGAAAAAAGAAGCCTCACATAGACAAAAAGAAATT
CCCTTCAGTTATTTGGTTGAGGACTCTGGGAAGAAAAAGTTGGTGAAATACCAGGTGGTG
CACAAAACCCAGGAGGAAGAGGAAACAGCTGTGCCCACAAGTCAAGGAACTGGCACACCC
TGTCTGACCTTATGTTTGGCCTCTCCCTCAAAGTCACTAGAGACAGGTCAT------GAT
GAGCATAAAAAGCATTCACGTACAAATCTGAGTATTTCAACAGGGGTCACCAAACTTTTT
AAGAAAACAGAAGAAAAGAAACACAGAACTCTGCACACAGAAGAACTAACATCCAAAGAA
GCAAACTTAACACAGGAAACAGAAGAAAACTTGAGAAGTAGTGTGATTAATAGCATCAGA
GAGATAAAAGAGGAGATTGGAAATTTGAAAAGT------TCCCATCCAGGTGTCTTGGAA
ATTGAA---AATTCAGTAGATGATCTGAGTAGCAGAATGGACATACTTGAAGAAAGAATA
GACAGTCTAGAAGATCAAATTGAAGAATTCTCTAAGGATACAGTGCAAATGACCAAACAG
ATAATTAGTAAAGAAAGGCAAAGAGATATAGAGGAGAGATCTAGAAGTTGCAACATTCGT
TTGATAGGAATTCCAGAAAAAGAGAATTATGAGAATAGGGCAGAGGACATAATT------
------------------------------------------------------AAGGAA
ATAATTGATGAA---------------AACTTTGCAGAACTAAAGAAGGGTTCAAGTCTT
GAGATTGTCAGTGCTTGTCGAGTACCTAGTAAAATTGATGAAAAGAGACTGACTCCTAGA
CACATCTTGGTGAAATTTTGGAATTCTAATGATAAAGAGAAAATAATAAGGGCTTCTAGA
GGGAGAAGAGAAATTACCTACCAAGGAACAAGAATCAGGTTGACATCAGACTTATCACTG
GACACACTGGATGCTAGAAGTAAATGGAGCAATGTCTTCAAAGTTCTGCTGGAAAAAGGT
TTTAATCCTAGAATCCTATATCCAGCCAAAATGGCATTTGATTTTAGGGGTAAAACAAAG
GTATTTGTT---GATATTGAAGAATTTAGAGATTATGTTTCACATATGCCCACCTTGAGA
GAATTACTGGGGAATAATATACTTTAG------------
>colobus_L1TD1
ATGTCTGATGTATCTACT------AGTGTACAATCAAAATTTGCTAGACTTGCAAAGAAC
CAG---GAAAATATCACCTATATGAAAAAAAAGCAG---TTAACAGAAACTGAAAAGGAC
ATAGCTCCAGTATTAGATTTAAAGTGCAAGGACGTATCAGCAATTGTTATGAATAAGTTT
AAGGTCTTAATGGAAATTCAAGACCTGATGTTTGAGGAGATGAGGGAAACTCTTAAAAGT
GACCTAAAGGCAATTTTAGGAGGAGAAACCACAATACCTGAGGTAAAGAATTCAGAGAAC
TCCAGTAGTAGGACAGAGTTTCAACAAATAATCAATTTA---GCATTACAAAAAACAGGG
ATGCTAGGGAAAACG------GAAGGAGAAAACTCTAAAGTAGGTGATGATATTGAAAAC
---------------TTAACCTTTAAAGTCAAAGAAGTAAATGAGCTGAGCGGTAAATTA
GATAATGCTGATGAATACAATAGTAAGGAAGGTAAGACATTACCCCAGAATGAATCACAA
AGTTACGAAGTCCTGGGAAGTATGGAAGAAACTTTATGCAATGTAGATGACAGA------
------CATGGAAATCACAATGTCCATTTAGACATTACA---GAAGGAGAGAGTAGGAAG
GATGGAGAGGATGAATTTGTCAAAGACATGAGAGAGGAAAGAAAATTTCAGAAATTCGAG
AAT---AAAGAGGACATTTTA---AAAGCCTCCAGAGAAGAAAAAGTGTTGATGGATGAA
GGGGCAGTACTTACCCTGGCTGCCAACCTTTCGTCAGCAACGCTGAATATTAGTAAGCAA
TGGAGTGATGTCTTCAACATTCTGAGAGAACATGATTTTGAACCTAAATTTCTGTGCGAA
GTTAAATTGGCATTTAAATGTGATGGTGAAATAAAGACATTTTCAGATCTGCAAAGCCTT
AGAAAATTTGCCAGCCAAAAGTCTTCTATAAAAGAATTACTGAAAGATGTACTCCCACAA
AAGGAA---GAAATAAGTGGAGGAGGAAGAGGATATGGAACTCAAGAAAAAAGGGGTAAA
ACCCTAATAGACTCAAAGCATGGAGCTGGAGAAATGACCAGTGATGGATTGAGCTTTCTA
TTTCTTAAAGAAGTGAAAGTTGCTAAG---CCAGAAGAGATGAACAACTTAGAGGCTCAA
GAGGAAGAGTTTTCTGAGCTAGAGGAG---------------------------------
------------------------------------CTGGATGAAGAGGCCTCAGGGATG
GAGGATGATGGA------------------GAAGATACCTCAGGGCTG------------
---------------------------------------------------------GAG
GAAGAGGAAGAG---------------------------GCCTCAGGGATG---GAGGAG
GAA------------GAAGAAGAGGCCTCAGGGCTGGAGGAGGAAGAGGCCTCAGGG---
------------------------------------------------------------
------------------TTAGAGGAGGAGGAGGAACAGACTTCAGAACAGGACTCAACC
TTTCAGGGTCATACTTTGGTAGATGCAAAGCATGAAGTTGAG---ATAATCAGTGATGGC
ATGGAAACTATTTTCATTGACTCCATAGAG---GATTCTGAGCCAGAGGAGGAAGAG---
------------------------------------GAAGGAAAGGACTCTGAAATAGGA
AAGGTAAAGACTACCTCCCTGCCTGAGAAAAAAGAAGTCTCATGTAGACAAAAAGAAATT
CCCTTTAGTTATTTGGTTGGGGACTCTGGGAAGAAAAAGTTGGTAAAACACCAGGCGGTA
CACAAAACCCAGGAGGAAGAGGAAACAGCTGTGCCCACACGTCAAGGAACTGGCACACCC
TGTCTGACCTTATGTTTGGCCTCTCCCTCAGAGTCACTAGAGATAGGTTAT------GAT
GAGCATAAAAAGCATTCACATACAAATTTGAGTATTTCAACAGGAGTTACCAAACTT---
AAGAAAACGGAGGAAAAGAAACACAGAACTCTGCACACAGAAGAACTAACATCCAAAGAA
GCAGACTTAACACAGGAAACAGAAGAAAACTTGAGAAGTAGTGTGATTAATAGCATCAGA
GAGATAAAAGAGGAGATTGGAAATCTGAAAAGT------TCCCATCCCGATGTCTTGGAA
ATTAAA---AATTCAGTAGATGATCTAAGTAGCAGAATGGACATACTTGAAGAAAGAATA
GACAGTCTAGAAGATCAAATTGAAGAATTCTCTAAGGATACAGTGCAAATGACCAAACAG
ATGATTAGTAAAGAAAGGCAAAGAGATATAGAGGATAGATCCAGAAGTTGCAATATTCGT
TTGATAGGAATTCCAGAAAAAGAGAATAATGAGAATGGGGCAGAGGACATAATT------
------------------------------------------------------AAGGAA
ATAATTGATGAA---------------AACTTTGCAGAACTAAAGAAAGGTTCAAGTCTT
GAGATTGTCAGTGCTTGCCGAGTGCCTAGTAAGATTGATGAAAAGAGACTGACTCCTAGA
CACATCTTGGTAAAATTTTGGAATTCTAATGATAAAGAGAAAATAATAAGGGCTTCTAGA
GAGAGAAGAGAAATAACCTACCAAGGAACAAGAATCAGGTTGACAGCAGACCTATCCCTG
GACACACTGGATGCTAGAAGTAAATGGAGCAATGTCTTTAAAGTTCTGCTGGCAAAAGGC
TTTAATCCTAGAATCCTATATCCAGCCAAAATGGCATTTGATTTTAGGGGTAAAACAAAG
GTATTTCTT---GATGTTGAAGAGTTTAGAGATTATGTTTCGCATATGCCCACCTTGAGA
GAATTACTGGAAAATAATGTGTTTTAG------------
>macaque_L1TD1
ATGTCTGATGTATCTAGT------AGTGTACAGTCAAAATTTGCTAGACTTGCAAAGAAA
CAG---GAAAATATCACCTATATGAAAAGAAAGCAG---TTAACAGAAACTGAAAAGGAC
ATAGCTCCAGTATTAGATGTAAACTGCAAGGACGTATCAGCAATTGTTATGAATAAGTTT
AAGGTCTTAATGGAAATTCAAGACCTGAAGTTTGAGGAGATGAGAGAAACTCTTAAAAGT
GACCTAAAGGCAATTTTAGGAGGAAAAACTACAATACCTGAGGTAAAGAATTCAGAGAAC
TCCAGTAGTAGGACAGAGTTTCAACAAATAATCAATTTA---GCATTACAAAAAACAGGG
ATGGTAGGGAAAACG------GAAGGAGAAAACTCTAAAGTAGGTGATGATATTGAGAAT
---------------TTAACCTTTAAAGTCAAAGAAGTAAATGAGCTGAGCAGGAAATTA
GACAACGCTGATGAATACAATAGGAAGGAAGGTAAGAAATTACCCCAGAATGAATCACAA
AGTTACGAAGTCCTTGGAAGTATGGAAGAAACCTTATGCAATGTAGATGACAGA------
------CATGGAAATCACAATGTCCATTTAGACATTACA------GGAGAGAGAAGGAAA
GATGGGGAGGATGAATTTGTCAAAGACATGGGAGAGGAAAAAAAATTTCAGAAATTCAAG
AAT---AAAGAGGACATTTTA---AAAGCCTCCAGAGAAGAAAAAGTGTTGATGGATGAA
GGAGCAGTACTTACCCTGGCTGCCAACCTTTCATCAGCAACGCTGAATATTAGTAAGCAA
TGGAGTGATGTCTTCAACATTCTGAGAGAACATGATTTTGAACCTAAATTTCTGTGCAAA
GTTAAATTGGCATTTAAATGTGATGGTGAAATAAAGACATTTTCAGATCTGCAAAGCCTT
AGAAAATTTGCCAGCCAAAAATCTTCTATGAAAGAATTATTGAAAGATGTACTCCCACAA
AAGGAA---GAAATAAGTGGAGGAGGAAGAAGATATGGAACTCAAGAAAAAAGGGGTAAA
ACCCTAATAGACTCAAAGCATAGAGCTGGAGAAATGACCAGTGATGGATTGAGCTTTCTA
TTTCTTAAAGAAGTGAAAGTTGCTAAG---CCAGAGGAGATGAACAACTTAGAGACTCAA
GAGGAAGAGTTTTCTGAGCTAGAGGAG---------------------------------
------------------------------------CTGGATGAAGAGGCCTCAGGGATG
GAGGATGATAGA------------------GAAGATACCTCAGAGCTGGAGGAAGAGGAA
GAGGCC------------TCAAGGATGGAGGAG------GAAGAGGCCTCAGGGATGGAA
GAGGAGGAGGAAGAG------------------------GCCTCAGGGCTG---GAGGAG
GAA---------GAAGAAGAAGAGGCCTCAGGGCTGGAGGAGGAAGAAGCCTCAGAG---
------------------------------------------------------------
---------------------GAGGAGGAGGAGGAACAGACTTCAGAACAGGACTCAACC
TTTCAGGGTCATACTTTGGTAGATGCAAAGCATGAAGTTGAG---ATAATCAGTGATGGC
ATGGAAACTATTTTCATTGACTCCATAGAG---GATTCTGAACCAGAGGAGGAAGAG---
------------------------------------GAAGGAAAGGACTCTGAAATAGGA
AAGGTAAAGACTACCTCCCTGCCTGAGAAAAAAGAAGCCTCATGTAGACAAAAAGAAATT
CCCTTTAGTTATTTGGTTGGGGACTCTGGGAAGAAAAAGTTGGTGAAACACCAGGCGGTA
CACAAAACCCAGGAGCAACAGGAAGCAGCTGTGCCCACGAGTCAAGGAACTGGCACACCC
TGTCTGACCTTATGTTCGGCCTCTCCCTCAGAGTCACTAGAGATAGGTTAT------GAT
GAGCATAAAAAGCATTCACATACAAATTTGAGTATTTCAACAGGAGTCACCAAACTT---
AAGAAAACAGAAGAAAAGAAACACAGAACTCTGCACACAGAAGAACTAACATCTAAAGAA
GCAGACTTAACACAGGAAACAGAAGAAAACTTGAGAAGTAGTGTGATTAATAGCATCAGA
GAGATAAAAGAGGAGATTGGAAATCTGAAAAGT------TCCCATCCAAGTGTCTTGGAA
ATTAAA---AATTCAGTAGATGATCTAAGTAGCAGAATGGACATACTTGAAGAAAGAATA
GATAGTCTAGAAGATCAAATTGAAGAATTCTCTAAGGATACAGTGCAAATGACCAAACAG
ATGATTAATAAAGAAAGGCAAAGAGAGATAGAGGATAGATCCAGAAGTTGCAATATTCGT
TTGATAGGAATTCCAGAAAAAGAGAATAATGAGAATGGGGCAGAGGACATAATT------
------------------------------------------------------AAGGAA
ATAATTGATGAA---------------AACTTTGCAGAACTAAAGAAAGGTTCAAGTCTT
GAGATTGTCAGTGCTTGCCGAGTGCCTAGTAAGATTGATGAAAAGAGACTGACTCCTAGA
CACATCTTGGTAAAATTTTGGAATTCTAATGATAAAGAGAAAATAATAAGGGCTTCTAAA
GAGAGAAGAGAAATAACCTACCAAGGAACAAGAATCAGGTTGACGGCAGACCTATCACTG
GACACACTGGATGCTAGAAGTAAATGGAGCAATGTCTTTAAAGTTCTGCTGGCAAAAGGC
TTTAATCCTAGAATCCTATATCCAGCCAAAATGGCATTTGATTTTAGGGGTAAAACAAAG
GTATTTCTT---GATGTTGAAGAGTTTAGAGATTATGTTTCGCATATGCCCACCTTGAGA
GAATTACTGGAAGATAATGTGCTTTAG------------
>patas_monkey_L1TD1
ATGTCTGATGTATCTAGT------AGTGTACAGTCCAAATTTGCTAGACTTGCCAAGAAA
CAG---GAGAATACCGCCTATATGAAAAGAAAGCAG---TTACCAGGACCTGAAAAGGAC
ATAGCTCCAGTATTAGATGTAACCTGCAAGGACGTATCAGCAATTGTTATGAATAAGTTT
AAGGTCTTAATGGAAATTCAAGACCTGATGTTTGAGGAGATGAGGGAAACTCTTAAAAGT
GACCTAAAGGCAATTTTAGGAGGAAAAACTACAATACCTGAGGTAAAGAATTCAGAGAAC
TCCAGTAGTAGGACAGAGTTTCAGCAAATAATCAATTTA---GCATTACAAAAAACAGGG
ATGGTAGGGAAAACG------GAAGGAGAAAACTCTAAAGTAGGTGATGATATTGAGAAT
---------------TTAACCTTTAAAGTCAAAGAAGTAAATGAGCTGAGCAGTAAATTA
GACAACGCTGATGAATACAATAGTAAGGAAGGTAAGAAATTACCCCAGAATGAATCACAA
AGTCACAAAGTCCTGGGAAGTATGGAAGAAACCTTATGCAATGTAGATGACAGA------
------CATGGAAATCACAATGTCCATTTAGACATTACA---GAAGGAGAGAGTAGGAAG
GATGGAGAGGATGAATTTGTCAAAGACATGGGAGAGGGAAAAACATTTCAGAAATTCAAG
AAT---AAAGAGGACATTTTA---AAAGCCTCCAGAGAAGAAAAAGTGTTGATGGATGAA
GGAGCAGTACTTACCCTGGCTGCCACCCTTTCATCAGCAACGCTGAATATTAGTAAGCAA
TGGAGTGATGTCTTCAACATTCTGAGAGAACATGATTTTGAACCTAAATTTCTGTGCGAA
GTTAAATTGGCATTTAAATGTGATGGTGAAATAAAGACATTTTCAGATCTGCAAAGCCTT
AGAAAATTTGCCAGCCAAAAATCTTCTATGAAAGAATTACTGAAAGATGTACTCCCACAA
AAGGAA---GAAATAAGTGGAGGAGGAAGAAGATATGGAACTCAAGAAAAAAGGGGTAAA
ACCCTAATAGACTCAAAGCATAGAGCTGGAGAAATGACCAGTGATGGATTGAGCTTTCTA
TTTCTTAGAGAAGTGAAAGTTGCTAAG---CCAGAGGAGATGAACAACTTAGAGACTCAA
GAGGAAGAGTTTTCTGAGCTAGAGGAG---------------------------------
------------------------------------CTGGATGAAGAGGCCTCAGGGATG
GAGGATGATAGA------------------GAAGATACCTCAGGGCTGGAGGAAGAGGAA
GAGGTC------------TCAAGGATAGAGGAG------GAAGAGGCCTCAGGGAGGGAA
GAGGAGGAGGAAGAG------------------------GCCTCAGGGCTG---GAGGAG
GAA---------GAAGAAGAAGAGGCCTCAGGGCTGGAGGAGGAAGAAGCCTCA------
------------------------------------------------------------
---------------------GAGGAGGAGGAGGAACAGACTTCAGAACAGGACTCAACT
TTTCAGGGTCATACTTTGGTAGATACAAAGCATGAAGTTGAG---ATAATCAGTGATGGC
ATGGAAACTATTTTCATTGACTCCATAGAG---GATTCTGAGCCAGAGGAGGAAGAG---
------------------------------------GAAGGAAAGGACTCTGACATAGGA
AAGGTAAAGACTACCTCCCTGCCTGAGAAAAAAGAAGCCTCATGTAGACAAAAAGAAATT
CCCTTTAGTTATTTGGTTGGGGACTCTGGGAAGAAAAAGTTGGTGAAACACCAGGCAGTA
CACCAAACCCAGGAGGAAGAGGAAGCAGCTGTGCCCACGAGTCAAGGAACTGGCACACCC
TGTCTGACCTTATGTTTGGCCTCTCCCTCAGAGTCACTAGAGATAGGTTAT------GAT
GAGCATAAAAAGCATTCACATACAAATTTGAGTATTTCAACAGGAGTCACCAAACTT---
AAGAAAACAGAAGAAAAGAAACACAGAACTCTGCACACAGAAGAACTAACATCTAAAGAA
GCAGACTTAACACAGGAAACA---GAAAACTTGAGAAGTAGTGTGATTAATAGCATCAGA
GAGATAAAAGAGGAGATTGGAAATCTGAAAAGT------TCCCATCCAGGTGTCTTGGAA
ATTAAA---AATTCAGTAGATGATCTAAGTAGCAGAATGGACATACTTGAAGAAAGAATA
GATAGTCTAGAAGATCAAATTGAAGAATTCTCTAAGGATACAGTGCAAATGACCAAACAG
ATGATTAATAAAGAAAGGCAAAGAGATATAGAGGATAGATCCAGAAGTTGCAATATTCGT
TTGATAGGAATTCCAGAAAAAGAGAATAATGAGAATGGGGCAGAGGACATAATT------
------------------------------------------------------AAGGAA
ATCATTGATGAA---------------AACTTTGCAGAACTAAAGAAAGGTTCAAGTCTT
GAGATTGTCAGTGCGTGCCGAGTGCCTAGTAAGATTGATGAAAAGAGACTGACTCCTAGA
CACATCTTGGTAAAATTTTGGAATTCTAATGATAAAGAGAAAATAATAAGGGCTTCTAGA
GAGAGAAGAGAAATAACCTACCAAGGAACAAGAATCAGGTTGACGGCAGACCTATCACTG
GACACACTGGATGCTAGAAGTAAATGGAGCAATGTCTTTAAAGTTCTGCTGGCAAAAGGC
TTTAATCCTAGAATCCTATATCCAGCCAAAATGGCATTTGATTTTAGGGGTAAAACAAAG
GTATTTCTT---GATGTTGAAGAGTTTAGAGATTATGTTTCGCATATGCCTACCTTGAGA
GAATTACTGGAAGATGATGTGCTTTAG------------
>common_marmoset_L1TD1
ATGTCTGATCTATCTTCAGTGTCTAGTGTACAATCAAAATTTGCTAGACTCGCAAAGAAA
CAG---GAGAATGTCACCTATATGGAAAGAAGACAG---TTAATAGAAACTGATGAGGAA
ATGGCTCCGATAATCGATTTAAAATGCATGGACGTATCAGCAGTTATTATGAATAAGTTT
AAGATCTTAATGGAAATTCAAGACCAGATGTTTGAGGAGATGAGGGAAACTCTTAAAAAT
GACCTAAAGGCAGTTTTAGGAGCAAAAACTATAATACCTGAGGTAAGGAATTCAGAGAAC
TCCAGTCGCAGGACAGAGTTTCAACAAATAATTAATTCA---GTATCACAAAAAACAGGG
AAGGTAGGAAAAATA---------GGAGAAAACTCTAAAATAGTTGATGATACTGAAAAT
---------------TTAACCTTTAAAATAAAAGAAGTA---GAGCTAAGTGGTAAATTA
GACAATCCTAACGAATACAATAGTAATGAAGGTAAGAAATTACCCCAGAATGAATCACAA
ACTTACAAAGTCATGGGAAGTATGGAAGAAACCTTACGCAATGCAGATGACAGT------
------CAGAGAAATCGCCATATCCATTTAGAACTTAAA---GAAGGGGAGAGTAGGGAA
AATGGAGAGGATGAATTTCTC---GAAGTGAGAGAGGAAAGGAAAATTCTGAAATTCAAA
AAT---AAAGAGAAAATTTTA---AAAGCCTCCAGAGAAGAAAAAATGTTGATGGATGAA
GGAATGGCACTTACCCTGGCAGCTGACCTTTCATCAGCAACACTGGATATTAGCAAGCAA
TGGAGTAATGTCTTCAACATTCTCAGAGAACATGGTTTTGAACCTAAATTTCTGTGCGAT
GTTAAATTAGCATTTAAATGTGATGGTGAAATAAAGACATTTTCAGATCTGCAAAGCCTT
AAAAAATTTGCCAGCCAAAAATGTTCTATGAAGGAATTACTGAAAGAGGTACTCCTACAA
AAGGAA---GAAATAAATCAAGGAGGAGGA---TACGGAATTCAAGAGAAAGGGGGTAAA
ACCCTATTAGACTCAAAACACAGAGCTGGAGAAATGACCAGTGATGGCTTGAACTTTCTA
TTTATTAAAGAGGTAAAAGTTGCTAAG---CCAGAGGGGATGAACAACTTAGAGACACAA
GAGGAAGAATTTTCTGAGATAGAGTTG---------------------------------
------------------------------------CTGGATGAAGAGGGCTCAGGGATG
GAGAATGAAGGA------------------GAAGAGACCTCAGAGCTG------------
---------------------------------------------------------GGG
GAAGAGGAAGAAGAG------------------------GCCTCAGGATTA---GAGGAG
GAG------------GAGGAGGAG------------------------------------
------------------------------------------------------------
------------------------------------------GAGGAACAGAGTTCAGTG
TTATGG------------------------------------------------------
------------------------------------------------------------
------------------------------------------------------------
------------------------------------------------------------
------------------------------------------------------------
------------------------------------------------------------
------------------------------------------------------------
------------------------------------------------------------
AAGGAAACAGAA---GAGAGACACAGAACTCTGCAAACAGAAGAACTAACATCCAAAGAA
GCAGACTTAACACAGGAAATA---GAAAACTTG---AGTAGTGTGATTAATAGCATCAGA
GAGATACAAGAGGAGATTGGAAATTTGAAACGT------TCCCATCCAGGTGTCTTGGAA
ATTAAA---AATTCAGTAGGTGATCTGAGTAGCAGAATGGACTTACTTGAAGAAAGAATA
GACAGTCTAGAAGATCAAATTGAAGAATTCTCTAAGGATACAGTTCAAATGACCAAACAG
ATAATTCATAAAGAAAGGCAAAGAGAGAGAGAGGATATATCCAGAAGCGCCAACATTCGT
TTGATAGGAATTCCAGAAAAGGAGAATAATGAGAATGGAGCAGAGGACATAATC------
------------------------------------------------------AAGGAA
ATAATTGATGAA---------------AACTTTGCAGAACTAAAGAAAGGTTCAAGTCTT
GAGATTGTCAGTGCTTGCCGAGTACCTAGTAAGATTGATGAAAAGAGACTGACTCCTAGA
CACATCTTGGTGAAATTTTCGAATTCTAATGATAAAGAGAAAATAATAAGGGCTTCTAGA
GAGAGAAGAGAAATAAGGTACCAAGGAAGAAGAATCAGATTGACAGCAGACTTATCACTG
GACACACTGGATGCTAGAAGTAAATGGAGCAATATCTTTAGAGTTCTGCTGGAAAAAGGC
TTTAATCCTAGAATTCTATATCCAGCCAAACTGGCATTTGATTTTGGGGGTAAAACAAAG
GTATTTCTT---GATACTGAAGAATTTAGAGATTATGTTTCACATATGCCCACTTTGAGA
GAATTACTGGAG---AATATACTTTAG------------
>pygmy_marmoset_L1TD1
ATGTCTGATCTATCTTCAGTGTCTAGTGTACAATCAAAATTTGCTAGACTCGCAAAGAAA
CAG---GAGAATGTCACCTATATGGAAAGAAGGCAG---TTAATAGAAACTGATGAGGAA
ATGGCTCCGATAATCGATTTAAAATGCATGGACGTATCAGCAGTTATTATGAATAAGTTT
AAGATCTTAATGGAAATTCAAGACCAGATGTTTGAGGAGATGAGGGAAACTCTTAAAAAT
GACCTAAAGGCAGTTTTAGGAGCAAAAACTATAATACCTGAGATAAGGAATTCAGAGAAC
TCCAGTCGCAGGACAGAGTTTCAACAAATAATTAATTCA---GTATCACAAAAAACAGGG
AAGGTAGGAAAAATA---------GGAGAAAACTCTAAAATAGTTGATGATACTGAAAAT
---------------TTAACCTTTAAAATAAAAGAAGTA---GAGCTAAGTGGTAAATTA
GACAATCCTAACGAATTCAATAGTAATGAAGGTAAGAAATTACCCCAGAATGAATCACGA
ACTTACAAAGTCATGGGAAGTATGGAAGAAACCTTATGCAATGTGGATGACAGT------
------CAGAGAAATCGCTATAACCATTTAGAACTTAAA---GAAGGGGAGAGTAGGGAA
AATGGAGAGGATGAATTTCTC---CAAGTGAGAGAGGAAAGGAAAATTCCGAAATTCAAA
AAT---AAAGAGAAAATTTTA---AAAGCCTCCAGAGAAGAAAAAATGTTGATGGATGAA
GGAATGGCACTTACCCTGGCAGCTGACCTTTCATCAGCAACACTGGATATTAGCAAGCAA
TGGAGTAATGTCTTCAATATTCTCAGAGAACATGGTTTTGAACCTAAATTTCTGTGCGAT
GTTAAATTAGCATTTAAATGTGATGGTGAAATAAAGACATTTTCAGATCTGCAAAGCCTT
AGAAAATTTGCCAGCCAAAAACCTTCTATGAAGGAATTACTGAAAGAGGTACTCCTACAA
AAGGAA---GAAATAAATCAAGGAGGAGGA---TACGGAATTCAAGAGAAAGGGTTTCAG
GCCCTATTAGACTCCAAACACAGAGCTGGAGAAATGACCAGTGATGGCTTGAACTTTCTA
TTTATTAAAGAGGTAAAAGTTGCTAAG---CCAGAGGGCATGAACAACTTACAGACACAA
GAGGAAGAATTTTCTGAGATAGAGTTG---------------------------------
------------------------------------CTGGATGAAGAGGGCTCAGGGATG
GAGAATGAAGGA------------------GAAGAGACCTCAGAGCTG------------
---------------------------------------------------------GGG
GAAGAGGAAGAAGAG------------------------GCCTCAGGATTA---GAGGAG
GAA---------GAGGAGGAG---------------------------------------
------------------------------------------------------------
------------------------------------------GAGGAACAGAGTTCAGTG
TTATGG------------------------------------------------------
------------------------------------------------------------
------------------------------------------------------------
------------------------------------------------------------
------------------------------------------------------------
------------------------------------------------------------
------------------------------------------------------------
------------------------------------------------------------
AAGGAAACAGAA---GAGAGACACAGAACTCTGCAAACAGAAGAACTAACATCCAAAGAA
GCAGACTTAACACAGGAAATA---GAAAACTTG---AGTAGTGTGATTAATAGCATCAGA
GAGATACAAGAGGAGATTGGAAATTTGAAACGT------TCCCATCTAGGTGTCTTGGAA
ATTAAA---AATTCAGTAGGTGATCTGAGTAGCAGAATGGACTTACTTGAAGAAAGAATA
GACAGTCTAGAAGATCAAATTGAAGAATTATCTAAGGATACAGTTCAAATGACCAAACAG
ATAATTCATAAAGAAAGGCAAAGAGAGAGAGAGGATATATCCAGAAGCGCCAACATTCGT
TTGATAGGAATTCCAGAAAAGGAGAATAATGAGAATGGAGCAGAGGACATAATC------
------------------------------------------------------AAGGAA
ATAATTGATGAA---------------AACTTTGCAGAACTAAAGAAAGATTCAAGTCTT
GAGATTGTCAGTGCTTGCCGAGTACCTAGTAAGATTGATGAAAAGAGACTGACTCCTAGA
CACATCTTGGTGAAATTTTCGAATTCTAATGATAAAGAGAAAATAATAAGAGCTTCTAGA
GAGAGAAGAGAAATAAGGTACCAAGGAAGAAGAATCAGATTGACAGCAGACTTATCACTG
GACACACTGGATGCTAGAAGTAAATGGAGCAATATCTTTAGAGTTCTGCTGGAAAAAGGC
TTTAATCCTAGAATTCTATATCCAGCCAAACTGGCATTTGATTTTGGGGGTAAAACAAAG
GTATTTCTT---GATACTGAAGAATTTAGAGATTATGTTTCGCATATGCCCACTTTGAGA
GAATTACTGGAG---AATATACTTTAG------------
>tamarin_L1TD1
ATGTCTGATCTATCTTCAATGTCTAGTGTACAATCAACATCTGCTAGCCTTGCAAAGAAA
CAG---GAGAATGTCACCTATATGGAAAGAAGGCAG---TTGATAGAAACTGATGAGGAA
ATGGCTCCAATAATGGATTTAAAATGCATGGATGTATCCGCAGTTATTATGAATAAGTTT
AAGATCTTAATGGAAATTCAAGACCAGATGTTTGAGGAGATGAGGGAAACTCTTAAAAAT
GACCTAAAGGCAGTTTTAGGAGCAAAAGCTACAATACCTGAGGTAAGGAATTCAGAGAAC
TCCAGTCGCAGGACAGAATTTCAGCAAATAATTAATTCA---GTATCACAAAAAACAGGG
AAGGTAGGAAAAATA---------GGAGAAAACTCTAAAATAGTTGATGATACTGAAAAT
---------------TTAACCTTTAAAATAAAAGAAGTA---GAGCTAAGTGGTAAATTA
GACAATCCTAACGAATACAACAGTAATGAAGGTAAGAAATTACCCCAGAATGAATCACGA
ACTTACAAAGTCATGGGAAGTATGGAAGAAACTTTATGCAATGTAGAAGACAGA------
------CAGAGAAATCGCCACATCCATTTAGAACTTACA---GAAGGGGAGAAGAGGGAG
AATGGAGAGGATGAATTTCTC---GAAGTGAGAGAGGAAAGAAAAATTCCGAAATTCAAG
AAT---AAAGAGAGAATTTTA---AAAGCCTCCAGAGAAGAAAAAATGTTGATGGATGAA
GGAACGGTACTTACCCTGGCAGCTGACCTTTCATCAGCAACACTGGATATTAGCAAGCAA
TGGAGTAATGTCTTCAACATTCTCCGAGAACATGGTTTTGAACCTAAATTTCTGTGCGAT
GTTAAATTAGCATTTAAATGTGATGGTGAAATAAAGACATTTTCAGATCTGCAAAGCCTT
AGAAAATTTGCCAGCGAAAAATCTTCTATGAAGGAATTATTGAAAGAGGTACTCCTACAA
AAGGAA---GAAATAAATCAAGGAGGAAGA---TACGGAATTCAAGAGAAAGGGGGAAAA
ACCCTATTAGACTCAAAACACAGAGCTGGAGAAATGACCAGTGATGGCTTGAACTTTGTA
TTTATTAAAGAGGTAAAAGTTGCTAAG---CCAGAGGGGAAA---------GAGACACAA
GAGGAAGAGTTTTTTGAGATAGAGTTG---------------------------------
------------------------------------CTGGATGAAGAGGGCTCAGGGATG
GAGGATGATGGA------------------AAAGAGACCTCAGAGCTG------------
---------------------------------------------------------GAG
GAAGAGGAAGAAGAG------------------------GCCTCAGGATTG---GAGGAG
GAG---------GAGGAGGAA---------------------------------------
------------------------------------------------------------
------------------------------------------------CAGAGTTCAGTG
TTCTGG------------------------------------------------------
------------------------------------------------------------
------------------------------------------------------------
------------------------------------------------------------
------------------------------------------------------------
------------------------------------------------------------
------------------------------------------------------------
------------------------------------------------------------
AAGGAAACAAAAGAAGAGAGACAGAGAACTCTGCAAACAGAAGAACTAACATCCAAAGAA
GCAGACTTAACACAGGAAATA---GAAAACTTG---AGTAGTGTGATTAATAGCATCAGA
GAGATACAAGAGGAGATTGGAAATTTGAAACAT------TCCCATCCAGGTGTCTTGGAA
ATTAAA---AATTCAGTAGGTGATCTGAGTAGCAGAATGGACTTACTTGAAGAAAGAATA
GACAGTCTAGAAGATCAAATTGAAGAATTCTGTAAGGATACAGTGCAAATGACCAAACAG
ATAATTCATAAAGAAAGACAAAGAGAGAGAGAGGATATATGCAGAAGTGCCAACATTCGT
TTGATAGGAATTCCAGAAAAGGAGAATAATGAGAATGGAGCAGAGGACATAATC------
------------------------------------------------------AAGGAA
ATAATTGATGAA---------------AACTTTGCAGAACTAAAGAAAGGTTCAAGTCTT
GAGATTGTCAGTGCTTGCCGAGTACCTAGTAAGATTGATGTAAAGAGACTGACTCCTAGA
CACATCTTGGTGAAATTTTCGAATTCTAATGATAAAGAGAAAATAATAAGGGCTTCTAGA
GAGAGAAGAGAAATAACCTACCAAGGAAGAAGAATCAGATTGACAGCAGACTTATCACTG
GACACACTGGATGCTAGAAGTAAATGGAGCAATATCTTCAGAGTTCTGCTGGAAAAAGGC
TTTAATCCTAGAATTCTATATCCAGCCAAACTGGCATTTGATTTTGGGGGTAAAACAAAG
GTATTTCTT---GATATTGAAGAATTTAGAGATTATGTTTTGCATATGCCCACTTTAAGA
GAATTACTTGAG---AATATACTTTAG------------
>squirrel_monkey_L1TD1
ATGTCTGATGTATCGTCAATGTCTAGTGTACAATCAAAATTTGCTAAACCTGCAAAGAAA
CAG---GAGAATGTCACCTATATGGAAAGAAGGCAG---TTAATAGAAACTGATGAGGAA
ATGGCTCCGATAATCGATTTAAAATGCATGGATGTATCAGCAGTTATTATGAATAAGTTT
AAGATCTTAATGGAAATTCAAGACCAGATGTTTGAGGAGATGAGGGAAACTCTTAAAAAT
GACCTAAAGGCAATTTTAGGAGCAAAAGCTACAATACCT---------------------
------------------------------------------------------------
------------------------------------------------------------
------------------------------------------------------------
GACAATCCTAATGAATACAATAGTAATGAAGGTAAGAAATTACCCCAGAATGAATCACGA
ATTTACGAAGTCATGGGAAGTATAGAAGAAACCTTATGCAACATAGATGACAGA------
------CAGAGAAATCGCCACATCCATTTAGAACTTACA---GAAGGGGAGAGTAGGGAG
AATGGAGAGGATGAATTTCTC---GAAGTGAGAGAGGAAAGGAAAATTCCGAAATTCAAG
AAT---AAAGAGAAAATTTTA---AAAGCCTCCAAAGAAGAAAAAATGTTGATGGATGGA
GGAACGGTACTTACCCTGGCAGCTGACCTTTCATCAGCAACACTGGGTATTAGCAAGCAA
TGGAGTAATGTCTTCAACATTCTCAGAGAACATGATTTTGAACCTAAATTTCTGTGCGAT
GTTAAATTAGCATTTAAATGTGATGGTGAAATAAAGACATTTTCAGATCTGCAAAGCCTT
AGAAAATTTGCCAGCCAAAAATCTTCTATGAAGGAATTACTGAAAGAGGTACTCCTACAA
AAGGAA---GAAATAAATCAAGGAGGAAGA---TACGGAATTCAAGAAAAAGGGGGTAAA
ACCCTAATAGACTCAAAACACAGAGCTGGAGAAATGACCAAGGATGGCTTGAACTTTCTA
TTTATTAAAGAAGTAAAAGTTTCTAAG---CCAGAGGAGATGAACAACGTAGAGACACAA
GAGGAAGAGTTTTCTGAGCTAGAGTTG---------------------------------
------------------------------------CTGGATGAAGAGGGCTCAGGGATG
GAGGATGATGGA------------------GAAGAGACCTCAGAGCTG------------
---------------------------------------------------------GAG
GAAGAGGAAGACGAG------------------------GCCTCAGGATTA---GAGGAG
GAG---------------GAGGAG------------------------------------
------------------------------------------------------------
---------------------------GAGGAAGAGGAGAAGGAGGAACAGAGTTCAGTG
TACTCT------------------------------------------------------
------------------------------------------------------------
------------------------------------------------------------
------------------------------------------------------------
------------------------------------------------------------
------------------------------------------------------------
------------------------------------------------------------
------------------------------------------------------------
AAGGAAACAGAAGAAGAGAGACACAGAGCTCTGCAGACAGAAGAACTAACATCCAAAGAA
GCAGACTTAACACAGGAAATA---GAAGACTTG---AGTAGTGTGATTAATAGCATCAGA
GAGATACAAGAGGAGATTAGAAATTTGAAAAGT------TCCCATCCAGGTGTCTTGGAA
ATT------AATTCAGTAGGTGATCTGAGTAGCAGAATGGACTTACTTGAAGAAAGAATA
GACAGTCTAGAAGATCAAATTGAAGAATTCTCTAAGGATACAGTGCAAATGACCAAACAG
ATAATTCATAAAGAAAGGCAAAGAGAGATAGAGGATAGATCCAGAAGCTCCAACATTCGT
TTAATAGGAATTCCAGAAAAGGAGAATAATGAGAATGGAGCTGAGGACATAATT------
------------------------------------------------------AAGGAT
GTAATTGATGAA---------------AACTTTGCAGAACTAAAGAAAGGTTCAAGTCTT
GAGATTGTCAGTGCTTGCCGAGTACCTAGTAAGATTGATGAAAAGAGACTGACTCCTAGA
CACATCTTAGTGAAATTTTCAAATTCAAATGATAAAGAGAAAATAATAAGGGCTTCTAGA
GAGAGAAGAGAAATAACCTACCAAGGCAGAAGAATCAGACTGACAGCAGACTTGACACTG
GACACACTGGATGCTAGAAGTAAATGGAGCAATATCTTTAGAGTTCTGCTGGAAAAAGGC
TTTAATCCTAGAATTTTATATCCAGCCAAACTGGCATTTGATTTCAGGGGTAAAACAAAG
GTATTTCTT---GATACTGAAGAATTTAGAGATTATGTTTCGCATATGCCCACTTTGAGA
GAATTACTGGAG---AACATACTTTAG------------
>howler_monkey_L1TD1
ATGTCTGATGTATCTACAATGTCTAGTGTACAATCAAAATTTGCTAGATTCGCAAAGAAA
CAG---GATAATGTCACCTACACGGAAAGAAGGCAG---TTAATAGAAACTGATGAGGAA
ATAGCTCCAATATTCGATTTAAAATGCATGGACATATCAGCAGTTATTATGAATAAATTT
AAGATCTTAATGGAAATTCAAGACCAGATATTTGAGGAGATGAGGGAAACTCTTAAAAAT
GACCTAAAGGCAATTTTAGGAGCAAAAACTACAATACCTGAGGTAAGGAATTCAGAGAAC
TCCAGTCGCAGGACAGAGTTTCAACAAATAATTAATTCA---GTATCACAAAAAACAGGG
AAGGTAGGAAAAATA---------GGAGAAGACTCTAAAATAGTTGATGACACTGAAAAT
---------------TTAACCTTTAAAATAAAAGAAGTAGATGAGCTAAGTGGTAAATTA
GACAATCCTAACAAATTCAATAGTAATGAAGGTAAGAAATTACCTCAGAATGAATCACGA
ACTTACAGAGTCAGGGGAAATACGGAAGAAGCCTTATGCAATGTAGATGACAGA------
------CACAGAAATCGCCACATCCATGTAGAACTTACA---GAAGGGGAAAGTGGGGAG
AATTTAGAGGATGAATTTCTC---GAAGTGAGAGAAGAAAGGAAAATTCCAAAATTCAAG
AAT---AAAGAGAAAATTTTA---AAAGTCTCCAGAGAAGAAAAAATGTTGATGGATGAA
GGAACGGTACTTACCCTGGCAGCTGACCTTTCATCAGCAACACTGGATATTAGCAAGCAA
TGGAGTAATGTCTTCAACATTCTGAGAGAACATGATTTTGAACCTAAATTTCTATGCGAT
GTTAAATTAGCATTTAAATGTGATGGTGAAATAAAGACATTTTCAGATCTGCAAAGCCTT
AGAAATTTTGCCAGCCAAAAATCTTCAATGAAGGAATTACTGAAAGATGTACTCCTACAA
AAGGAA---GAAATAAATCGAGGAGGAAGA---TATGGAATTCAAGAAAAAGGGGGTAAA
ACCCTATTAGACTCAAAACATAAAGCTGGAGAAATGACCAGTGATGGCTTGAACTTTCTA
TTTATTAAAGANGTAAAAGTTGCTAAG---CCAGAGGAGATGAACAACTTAGAGACACAA
GAGGAAGAGTTTTCCGAGCTAGAGTTG---------------------------------
------------------------------------CTGGATGAAGAGGGCTCAGGGATG
GAGGATGATGGA------------------GAAGAGACCTCAGAGCTG------------
---------------------------------------------------------GAG
GAAGAGGAAGAAGAG------------------------GCCTCAGGATTA---GAGGAG
GAA---------------------------------------------------------
------------------------------------------------------------
------------------------------------------------CAGAGTTCAGTG
TTCTGT------------------------------------------------------
------------------------------------------------------------
------------------------------------------------------------
------------------------------------------------------------
------------------------------------------------------------
------------------------------------------------------------
------------------------------------------------------------
------------------------------------------------------------
AAGGAAACAGAAGAAGAGAGACATAGAACTCTGCAAACA---GAACTAACATCCAAAAAA
CCAGACTTAACACAGGAAATA---GAAAACTTG---AGTAGTGTGATTAATAGCATCAGA
GAGATACAAGAGGAGATTGGAAATTTGAAAAGT------TCCCATCCAGATGTCTGGGAA
ATTAAA---AATTCAGTAGGTGATCTGAGTAGCAGAATGGACATACTTGAAGAAAGAATA
GACAGTCTAGAAGATCAAATTGAAGAATTCTCTAAGGATACAGTGCAAATGACGAAACAG
ATAATTCATAAAGAAAGGCAAAGAGAGATAGAGGATAGATCCAGAAGCTCCAACATTCGT
TTGATAGGAATTCCAGAAAAGGAGAATAATGAGAATGGAGCAGAGGACATAATT------
------------------------------------------------------AAGGAA
ATAATTGATGAA---------------AACTTTGCAGAATTGAAGAAAAGTTCAAGTCTT
GAGATTGTCAGTGCTTGCCGAGTACCTAGTAAGATTGATGAAAACAGACTGACTTCTAGA
CACATCTTGGTGAAATTTTCGAATTCTAATGATAAAGAGAGACTAATAAGGGCTTCTAGA
GAGAGAAGAGAAATAACCTACCAAGGAAGAAGAATCAGGTTGACAGCAGACTTATCACTG
GACACACTGGATGCTAGAAGTAAATGGAGCAATGTCTTTAGAGCTCTGCTGGAAAAAGGC
TTTAATCCTAGAATTCTATATCCAGCCAAATTGGCATTTGATTTTGGGGGTAAAACAAAG
GTATTTCTT---GATATTGAAGAATTTAGAGATTATGTTTTGCATATGCCCACTTTGAGA
GAATTACTGGAG---AATATACTTTAG------------
>spider_monkey_L1TD1
ATGTCTGATGTATCTACAATGTCTACTGTACAATCAAAATTTGCTAGATTCGCAAAGAAA
CAG---GAGAATGTCACCTATACGGAAAGAAGGCAG---TTAATAGAAACTGATGAGGAA
ATAGCTCCAATATTCGATTTAAAATGCATGGACGTATCAGCAGTTATTATGAGTAAATTT
AAGGTCTTAATGGAAATTCAAGACCAGATATTTGAGGAGATGAGGGAAACTCTTAAAAAT
GACCTAAAGGCAATTTTAGGAGCAAAAACTACAATACCTGAGGTAAGGAATTCAGAGAAC
TCCAGTCGCATGACAGAGTTTCAACAAATAATTAATTCA---GTATCACAAAAAACAGGG
AAGGTAGGAAAAATA------------GAAGACTCTAAAATAGTTGATGATACTGAAAAT
---------------TTAACCTTTAAAATAAAAGAAGTAGATGAGCTAAGTGGTAAATTA
GACAATCCTAACGAATACAATAGTAATGAAGGTAAGAAATTACCTCAGAATGAATCACGA
ATTTACAAAGTCATGGGAAGTATGGAAGAAACCTTATGCAATGTAGATGACAAA------
------CATAGAAATCGCCATATCCACGTAGAACTTACA---GAAGGGGAGAGTGGGGAG
AATGGAGAGGATGAATTTCTC---AAAGTGAGAGAAGAAAGGAAAATTCTGAAATTCAAG
AAT---AAAGAGAAAATTTTA---AAAGCTTCCAGAGAAGAAAAAATGTTGATGGATGAA
GGAACGGTACTTACCCTGGCAGCTGACCTTTCATCAGCAACACTGTATATTAGCAAGCAA
TGGAGTAATGTCTTCAACATTCTGAGAGAACATGATTTTGAACCTAAATTTCTATGTGAT
GTTAAATTAGCATTTAAATGTGATGGTGAAATAAAGACATTTTCAGATCTGCAAAGCCTT
AGAAATTTTGCCAGCCAAAAATCTTCTATGAAGGAATTACTGAAAGATGTACTCCTACAA
AAGGAA---GAAATAAATGGAGGAGGAAGA---TACGGAATTCAAGAAAAAGGGGGTAAA
ACCCTATTAGACTCAAAACATAGAGCTAGAGAAATGACCAGTGATGGTTTGAACTTTCTA
TTTATTAAAGAGGTAAAAGTTGCTGAG---CCAGAGGAGATGAACAACTTAGAGACACAA
GAGGAAGAGTTTTCTGAGCTAGAGTTG---------------------------------
------------------------------------CTGGATGAAGAGGGCTCAGGGATG
GAGGATGATGGA------------------GAAGAGACCTCAGAGCTG------------
---------------------------------------------------------GAG
GAAGAGGAAGAAGAG------------------------GCCTCAGGATTA---GAGGAG
GAG---------------GAGGAG------------------------------------
------------------------------------------------------------
---------------------------------------------AAACAGAGTTCAGTG
TTCTGT------------------------------------------------------
------------------------------------------------------------
------------------------------------------------------------
------------------------------------------------------------
------------------------------------------------------------
------------------------------------------------------------
------------------------------------------------------------
------------------------------------------------------------
AAGGAAATAGAA---GAGAGACATAGAACTCTGCAAACAGAAGAACTAACATCCAAAAAA
GCAGACTTAACACAGGAAATA---GAAAACTTG---AGTAGTGTGATTAATAGCATCAGA
GAGATACAAAAGGAAATTGGAAATTTGAAAAGT------TCCCATCCAGGTGTCTTGGAA
ATTAAA---AATTCAGTAGGTGATCTGAGTAGCAGAATGGACATACTTGAAGAAAGAATA
GACAGTCTAGAAGATCAAATTGAAGAATTCGCTAAGGATACAGTGCAAATGACCAAACAG
ATAATTCATAAAGAAAGGCAAAGAGAGATAGAGGATAGATCCAGAAGCTCCAACATTCGT
TTGATAGGAATTCCAGAAAAGGAGAATAATGAGAATGGAGCAGAGGACATAATT------
------------------------------------------------------AAGGAA
ATACTTGATGAA---------------AACTTTGCAGAACTAAAGAAAAGTTCAAGTCTT
GAGATTGTCAGTGCTTGCCGAGTACCTAGTAAGATTGATGAAAAGAGACTGACTCCTAGA
CACATCTTGGTGAAATTTTCGAATTCTAATGATAAAGAGAAAATAATAAGGGCTTCTAGA
GAGAGAAGAGAAATAACCTACCAAGGAAGAAGAATCAGATTGACAGCAGACTTATCACTG
GACACACTGGATGCTAGAAGTAAATGGAGCAATATCTTTAGAGTTCTGCTGGAAAAAGGC
TTTAATCCTAGAATTCTATATCCAGCCAAACTGGCATTTGATTTTGGAGGTAAAACAAAG
GTATTTCTT---GATATTGAAGAATTTAGGGATTATGTTTCGCATATGCCCACTTTGAGA
GAATTACTGGAG---AATATACTTTAG------------
>woolly_monkey_L1TD1
ATGTCTGATGTATCTACAATGTCTAGTGTACAATCAAAATTTGCTAGATTCGCAAAGAAA
CAG---GAGAAGGTCACCTATACGGAAAGAAGGCAG---TTAATAGAAACTGATGAGCAA
ATAGCTCCAATATTCGATTTAAAATGCATGGATGTATCAGCAGTTATTATGAATAAATTT
AAGGCCTTAATGGAAATTCAAGACCAGATATTTGAGGAGATGAGGGAAACTCTTAAAAAT
GACCTAAAGGCAATTTTAGGAGCAAAAACTACAATACCCGAGGTAAGGAATTCAGAGAAC
TCCAATCGCAGGACAGAGTTTCAACAAATAATTAATTCA---GTGTCACAAAAAACAGGG
AAGGTAGGAAAAATA------GAAGGAGAAGACTCTAAAATAGTTGATGATACTGAAAAT
---------------TTAACCTTTAAGATAAAAGAAGTAGATGAGCTAAGTGGTAAATTA
GACAATCCTAATGAATACAATAGTAATGAAGGTAAGAAATTACCTCAGAATGAATCAGGA
ATTTACAAAGTCATGGGAAGTATGGAAGAAACCTTATGCAATGTAGATGACAAA------
------CATAGAAATCGCCATATCCATGTAGAACTTACA---GAAGGGGAGAGTGGGGAG
AATGGAGAGGATGAATTTCTC---AAAGTGAGAGAAGAAAGGAAAATTCCGAAGTTCAAG
AAT---AAAGAGAAAATTTTA---AAAGCCTCCAGAGAAGAAAAAATGTTGATGGATGAA
GGAACGGTACTTACCCTGGCAGCTGACCTTTCATCAGCAACACTGGATATTAGCAAGCAA
TGGAGTAATGTCTTCAACATTCTGAGAGAACATGATTTTGAACCTAAATTTCTATGCGAT
GTTAAATTAGCATTTAAATGTGATGATGAAATAAAGACATTTTCAGATCTGCAAAGCCTT
AGAAATTTTGCCAGCCAAAAATCTTCTATGAAGGAATTACTGAAAGATGTACTCCTACAA
AAGGAA---GAAATAAGTGGAGGAGGAAGA---TACGGAATTGAAGAAAAAGGGGGTAAA
ACCCTATTAGACTCAAAACATAGAGCTAGAGAAATGACCAGTGATGGCTTGAACTTTCTA
TTTATTAAAGAGGTAAAAGTTGCTAAG---CCAGAGGAGATGAACAACTTAGAGACACAA
GAGGAAGAGTTTTCCGAGCTAGAGTTG---------------------------------
------------------------------------CTGGATGAAGAGGGCTCAGGGATG
GAGGATGATGGA------------------GAAGAGACCTCAGAGCTG------------
---------------------------------------------------------GAG
GAAGAGGAAGAAGAG------------------------GCCTCAGGATTA---GAGGAG
GAG---------------GAGGAG------------------------------------
------------------------------------------------------------
---------------------------------------------GAACAGAGTTCAGTG
TACTGT------------------------------------------------------
------------------------------------------------------------
------------------------------------------------------------
------------------------------------------------------------
------------------------------------------------------------
------------------------------------------------------------
------------------------------------------------------------
------------------------------------------------------------
AAGGAAATAGAA---GAGAGACACAGAACTCTGCAAACAGAAGAACTAACATCCAAAAAA
GCAGACTTAACACAGGAAATA---GAAAACTTG---AGTAGTGTGATTAATAGCATCAGA
GAGATACAAGAGGAGATTGGAAATTTGAAAAGT------TCCCATTCAGGTGTCTTGGAA
ATTAAA---AATTCAGTAGGTGATCTGAGTAGCAGAATGGACATACTTGAAGAAAGAATA
GACAGTCTAGAAGATCAGATTGAAGAATTCTCTAAGGATACAGTGCAAATGACCAAACAG
CTAATTCATAAAGAAAGGCAAAGAGAGATAGAGGATAGATCCAGAAGCTCCAACATTCGT
TTGATAGGAATTCCAGAAAAGGAGAATAATGAGAATGGAGCAGAGGATATAATT------
------------------------------------------------------AAGGAA
ATACTTGATGAA---------------AACTTTGCAGAACTAAAGAAAAGTTCAAGTCTT
GAGATTGTCAGTGCTTGCCGAGTACCTAGTAAGATTGATGAAAAGAGACTGACTCCTAGA
CACATCTTGGTGAAATTTTCGAATTCTAATGATAAAGAGAAAATAATAAGGGCTTCTAGA
GAGAGAAGAGAAATAACCTACCAAGGAAGAAGAATCAGATTGACAGCAGACTTATCACTG
GACACACTGGATGCTAGAAGTAAATGGAGCAATATCTTTAGAGTTCTGCTGGAAAAAGGC
TTTAATCCTAGAATTCTATATCCAGCCAAACTGGCATTTGATTTTGGAAGTAAAACAAAA
GTATTTCTT---GATATTGAAGAATTTAGAGATTATGTTTCGCATATGCCCACTTTGAGA
GAATTACTGGAG---AATATACTTTAG------------
>titi_L1TD1
ATGTCTGATGTATCTACAATGTCTAGTGTGCCATCAAAATTTGCTGGACTCGAAAAGAAC
CAG---GAGAATATCACCTATATGGAAAGAAGGCAG---TTAATAGAAACTGATGAGGAA
ATAGCTCCGATAATCAATTTAAAATGCATGGATGTATCAGCAGTTATTATGGATAAGTTT
AAGGTCTTAATGGAAATTCAAGACCAGATGTTTGAGGAGATGAGGGAAACTCTTAAAAAT
GACCTAAAGGCAATTTTAGAAGCAAAAACTATAATGTCTGAGGAAAGGAATTCAGAGAAC
TCCAGTCGCAGGACAGAGTTTCAACAAATAATTAATTCA---GTATCACAAAAAACAGGG
AAGGTAGGAAAAATA---------GGAGAAGACTCTAAAATAGTTGATGCTACTGAGAAT
---------------TTAACCTTTAAAATAAAAGAAGTAGATAAGCTAAGTGGGAAATTA
GACAATCCTAATGAATACAATAGTAATGAAGGTAAGAAATTACCCCAGAATGAATCACGA
ACTTACAAAGTCTTGGGAAGTATGGAAGAAACCTTATGCAATGTAGTTGGCAGA------
------CATAGAAACTGCCACATCCATGTAGAACTTACA---GAAGGGGAGAGCAGGGAG
AATGGAGGGGATGAATTTCTCAAAGAAGTGAGAGAGGAAAGGAAAATTCAGAAATTCAAG
AAT---AAAGAGAAAATTTTA---AAAGCCTCTAGAGAAGAAAAAGTGTTGATGGATGAA
GGAGCGGTACTTACCCTGGCAGCTGACCTTTCATCAGCAACACTGAATATTAGCAAGCAA
TGGAGTAATGTCTTCCACATTCTGAGAGAACATGATTTTGAACCTAAATTTCTATGCGAT
GTTAAATTAGCATTTAAATGTGATGGTGAAATAAAGACATTTTCAGATCTGCAAAGCCTT
AGAAATTTTGCCAGCCAAAAATCTTCTATGAAGGAATTACTGAAAGAGATACTCCTACAA
AAGGAA---GAAATAAATCAAGGAGGAAGA---TACGGAATTGAAGATAAAGGGGGTAAA
ACCCTATTAGACTCAAAACACAGAGCTGGCGAAATGACCAGTGATGGCTTGAACTTTCTG
TTTATTAAAGAGGTAAAAGTTGCTAAG---CCAGAGGAGATGAACAACTCAGAGACACAA
GAGGAAGAGTTTTCTGAGCTAGAGTTG---------------------------------
------------------------------------CTGGATGAAGAGGGCTCAGGGATG
GAGGATGATGGA------------------GAAGAGACCTCAGAGCTG------------
---------------------------------------------------------GAG
GAAGAGGAAGAAGAG------------------------GCCTCAGGATTA---GAAGAG
GAG---------------GAGGAG------------------------------------
------------------------------------------------------------
---------------------------------------------GAACAGAGTTCAGTG
TTCTGT------------------------------------------------------
------------------------------------------------------------
------------------------------------------------------------
------------------------------------------------------------
------------------------------------------------------------
------------------------------------------------------------
------------------------------------------------------------
------------------------------------------------------------
GACGAAACA------GAGAGACACAGAACTCTGCAAACAGAAGAACTAACATCCAAAGAG
GCAGACTTAACACAGGGAATA---GAAAACTTG---AGTAGTGTGATTAATAGCATCAGA
GAGATACAAGAGGAGATTGGAAATTTGAAAAGT------TTCCATCCAGGTGTCTTGGAA
ATTAAA---AATTCAGTAGGTGATCTGAGTAGCAGAATGGACATACTTGAAGAAAGAATA
GACAGTCTAGAAGATCAGATTGAAGAATTCTCTAAGGACACAGTGCAAATGACCAAACAG
ATAATTCATAAAGAAAGGCAAAGAGAGATAGAGGATAGATCCAGAAGCTCCAACATTCGT
TTGATAGGAATTCCAGAAAAGGAGAATAATGAGAATGGAGCAGAGGACATAATT------
------------------------------------------------------AAGGAA
ATAATTGATGAA---------------AACTTTGCAGAACTAAACAAAGGTTCAAGTCTT
GAGATTGTCAGTGCTTGCCGAGTACCTAGTAAGATTGATGAAAAGAGACTGACTCCTAGA
CACATCTTGGTGAAATTTTCGAATTCTAATGATAAAGAGAAAATAATAAGGGCTTCTAGA
GAGAGAAGAGAAATAACCTACCAAGGAAGAAGAATCAGATTGACAGCAGACTTATCACTG
GACACACTGGATGCTAGAAGTAAATGGAGCAATATCTTTAGAGTTCTGCTGGAAAAAGGC
TTTAACCCTAGAATTCTGTATCCAGCCAAACTGGCATTTGATTTTAGGGGTAAAACAAAG
GTATTTCTT---GATATTGAAGAATTTAGAGATTATGTTTTGCATATGCCCACTTTGAGA
GAAATCCTGGAG---AATATACTTTAG------------
>white-faced_saki_L1TD1
ATGTCTGATGTGTTTACAATGTCTAGTGTACAATCAAAT---GCTCGACTCGAAAAGAAT
CAG---GAGAACATCACCTATATGGAAAGAAGGCAG---TTAATAGAAACTGATGAGGAA
ATAGCTCCGATAAGCAATTTAAAATGCATGGACGTATCAGCAGTTATTATGAATAAGTTT
AAGGTCTTAATGGAAATTCAAGACCAGATGTTTGAGGAGATGAGGGAAACTCTTAAAAAT
GACCTAAAGGCAATTTTAGGAGCAAAAACTACAATACCTGAGGTAAAGAATTCAGAGAAC
TCCAGTCGCAGGACAGAGTTTCAACAAATAATTAATTCA---GTATCACAAAAAACAGGG
AAGGTAGGAAAAATA---------GGAGAAGACTCTAAAATAGTTGATGCTACTGAAAAT
---------------TTAACCTTTAAAATAAAAGAAGTAGATGAGCTAAGTGGTAAATTA
GACAATCCTAACGAATACAATAGTAATGAAGGTAAGCAATTACCCCAGAATGAATCACGA
ACTTACAAAGTCTTGAGAAGTATGGAAGAAACCTTATGCAATGTAGATGACAGA------
------CACAGAAATTGCCACATCCATGTAGAACTTACA---GAAGGGGAGAGTAGGGAG
AATGGAGAGGATGAATTTCTCAAAGAAGTGAACGAGGAAAGGAAAATTCAGAAATTCAAG
AAT---GAAGAGAATATTTTA---AAAGCCTCTAGAGAAGAAAAAATGTTGATGGATGAA
GGAGCGGTACTTACCCTGGCAGCTGACCTTTCGTCAGCAACACTGGATATTAGCAAGCAA
TGGAGTAATGTCTTCCACATTCTGAGAGAACATGATTTTGAACCTAAATTTCTATGCGAT
GTTAAATTAGCATTTAAATGTGATGGTGAAATAAAGACATTTTCAGATCTGCAAAGCCTT
AGAAATTTTGCCAGCCAGAAATCTTCTATGAAGGAATTACTGAAAGAGGTACTCCTGCAA
AAGGAA---GAAATAAATCAAGGAGGAAGA---TACGGAATTCAAGATAAAGGGGGTAAA
ACCCTATTAGACTCAAAACACAGAGCTGGAGAAATGACCAGTGATGGCTTGAACTTTCTA
TTTATTAAAGAGGTAAAAGTTGCTAAG---CCAGAGGAAATGAACAACTTAGAGACACAA
GAGGAAGAGTTTTCCGAGCTAGAGTTG---------------------------------
------------------------------------CTGGATGAAGAGGGCTCAGGGATG
GAGGAGGAT---------------------GAAGAGGCCTCAGAGCTG------------
---------------------------------------------------------GAG
GAAGAG---------------------------------GCCTCAGGATTA---GAAGAG
GAG---------------GAGGAG------------------------------------
------------------------------------------------------------
---------------------------------------------GAACAGAGTTCAGTG
TTCTGT------------------------------------------------------
------------------------------------------------------------
------------------------------------------------------------
------------------------------------------------------------
------------------------------------------------------------
------------------------------------------------------------
------------------------------------------------------------
------------------------------------------------------------
AAGGAACCAGAAGAAGAGAGACACAGAACTCTGCAAGCAGAAGAACTGACATCCAAAGAA
GCAGATTTAACACAGGAAATA---GAAAACTTG---AGTAGTGTGATTAATAGCATCAGA
GAGATACAAGAGGAGATTGGAAATTTGAAAAGT------TCCCATCCAGGTGTCTTGGAA
ATTAAA---AATTCAGTAGGTTATCTGAGTAGCAGAATGGACTTACTTCAAGAAAGAATA
GACAATCTAGAAGATCAAATTGAAGAATTCTCTAAGGATACAGTGCAAATGACCAAACAG
ATAATTCATAAAGAAAGGCAAAGAGAGATAGAGGATAGATCCAGAAGCGCCAACATTCGT
TTGATAGGAATTCCAGAAAAGGAGAATAATGAGAATGGAGCAGAGGACATAACT------
------------------------------------------------------AAGGAA
ATAATTGATGAA---------------AACTTTGCAGAACTAAAGAAAGATTCAAGTCTT
GAGATTGTCAGTGCTTGCCGAGTACCTAGTAAGATTGATGAAAAGAGACTGACTCCTAGA
CACATCTTGGTGAAATTTTCGAATTCTAATGATAAAGAGAAAATAATAAGGGCTTCTAGA
GACAGAAGAGAAATAACCTACCAAGGAAGAAGAATCAGATTGACAGCAGACTTATCACTG
GACACACTGGATGCTAGAAGTAAATGGAGCAATATCTTTAGAGTTCTGCTGGAAAAAGGC
TTGAATCCTAGAATTCTATATCCAGCCAAACTGGCCTTTGATTTTAGGGGTAAAACAAGG
GTATTTCTT---GATATTGAAGAATTTAGAGATTATGTTTTGCATATGCCCACTTTGAGA
GAATTACTGGAG---GATATACTTTAG------------
>aye-aye_L1TD1
------------------ATGTCCAGTGTACAGTCAAAAATTGCTAGCCTTGCGAAGGAA
CAG---GAAAATATGGCCTGTATGGGAAGAAAGCAGAAACTGATAGAAACTGATAGGGAG
ATAGCCCCAATATTGGATTTAAAATACAAAGACATATCAGCAGTTATTATGAAAAAGTTT
AAGGTCTTGATGGAAATCCAAGACCTAATGTTTGATGAGATAAGAGAAACTCTTAAAAAT
GACCTAAAGGAAATTTTAGGAGTAAAAAATACAATACCTGTAATAAAAAGCTCAAAGAAC
TCCAGTAGCAGGAAAGGGTGGCAACAAATAAAAGATTTA---ACCTCACACAAAACAGGG
TTGGTAGAGAAAATA------GAAGGAGAATGCTCTAAAATAGTTGAGGATATTGAAAAC
---------------TTAACTTTTGAAAGA---AAAGTAAATGAGCTGAGTAGCAAATTA
GATAAAGCTAAAGAATACAGTAGTAATGACGGTAAGAAATTATCCCAGAATGAATCACTA
AATTACAAAATCATGGCAAGTATAGAAGAAGCCTTATATGATATAGATGACAGA------
------TATAGAAATTGCAATATCCATATAGAAGTTACA---GAAGGAGAGAACAGAAAA
AATGGAGAGGATGAGCTAGTCAAAGAAACGGGAGAGGAAACAAAACTTCAGAACTTCAAG
AAT---AAAGAGAAAATTCTA---AAAACCTCCAGGGAAGAAAAAACGCTGATGGATGAA
GGAGCAATACTTACTCTGGCAGCAGACTTTTCATCAGCAACACTGGATATTAGTAAGCAG
TGGAGTACTGTCTTCAATATTCTGAGAGAAAATGATTATGAACCTAAATTTCTATGCCAA
GTTAAATTAGCATTTAAATGTGATGGTGAGATAAAGGAATTTTCAGACCTGCAAAGTCTT
AGAAAATTTATTAGCCAAAAATATTCTTTGAAAGAATTACTAAAAGATGTACTCCCACAA
AGTGAA---AAAATAAATCAAGGAGGAAGAAGATACAGGGTTCAAGAAAAAGTGAGTAAA
ACCCTAATAGACTCAAACCATGGAGCTGGAGAAACAACCAGTGATGGCTTGAACTTTCTG
TTTAGTAAAGAGGTAAAAGTTGCTAAG---CCAGAGGAGGTGAAGAATTTAGAGACTCTG
GAGGAG---TCTTCAGAGTGGAAGGAAAAAGAAACTCTCGTGTTGGAGGATGAAGAGGCT
TCAGAGGTAGAGGAGGATGAAGAGGCATCAGGGATGGAGGAGGAG---GGGGAGGGAGAA
GAGACCTCAGGATTGGAGGAGGAGGAAGGAGAAGAGGCTTCGGTATTG------------
---------------GAGGAGGAAGAAGGAGAA------GAGACCTCAGGATTGGAGGAG
GAGGAGGGAGAAGAG------------------------GCCTCATGTTTG---GAGGAG
GAG------------GGGGAAGAGACTTCAGTGTTATGTGAG------------------
------------------------------------------------------------
---------------------------------------------GGACAGGACTCAACC
TTTCAGGGTCATACCATGGTAGATGCAAAGCATGGAGCTGGGGAAATAAACAGTGATGGT
TTGGAGATTATTTTGATTGACATGGTAGAG---GATTCTGAGCCTGAGGAGGAGGAG---
------------------------------GAAGAGGAAGGAAAGGACTCTGAGATAGGA
AAGGTAAGGACTACCTTCCAGACTGAGAAAAGTGAGGCCTTACGGGGACTTCAAGAAATT
TCCTCTAGTTGTTTGGTTTGGGACTCTGAGAGGAACAAGTTGGTGAAGCATCAGGTGGTA
GACAAAACCCAGGAGGAAGAGGAAACAGCTGTGCCCAGAAGTCAAGGAGTTGGGACACCC
TGTCCGACCTTATGCTTGGCCTGTCCCTCACAATCACTAGAGATATGTTAC------AAT
AAGCATAAAAAGCATTCATGTACAAATTTGGGTACTTCGTCAGGAGTCACTAAAATTTTT
AGGAAAACAGAAAAAGAGAGACACAAAATTCTGCAAACAGAAGAGCTAACATTCAATGAA
GCAGACTTAATATGGGAAACAGAAGAAAACTTTAGAAGAACTGTGATTAATAGCATCAGA
GAGATACAAGAGGAGATTGGTAATATTAAAAAT------AACCATCCAGAAGTCTTGGAA
ATTAGA---AATTCGATAGGTGATCTGAGTAGCAGGATGGACATACTTGAAGAAAGAATG
AACAATCTAGAAGATCAAATTGAGGAATTCTCTAAGGATACGATACAAATGACCAAACAG
ATAATAAATAAAGAAAGATTAAGAGATATAGAGGATAGATCCAGAAGCTCCAACATTCGT
TTGATAGGAATTCCAGAAAAAGATGATAATGAGAATGGAGCAGAGGACATAATT------
------------------------------------------------------AAGGAA
ATAATTGATGAG---------------AACTTTCCAGAGTTAAAGAAAGATTCGACTCTT
GAGATTGTCAGTGCTTATCGAATACCCAGTAAGATTGATAAAAGGAGACTCACTCCTAGA
CACATCTTGGTAAAATTTTGGAATTCTAATGATAAAGAGAAAATCATAAGGGCTTCCAGA
GAGAGAAAAGAAATAACCTACCAAGGAACAAGAATCAGATTGACAGCAGATTTATCACTG
GACACCCTGGATGCTAGAAGTAAATGGAGTGCTATCATTAAAGTTCTGCAGGATAAAGGC
TTTAAACCTAGAATTCTATATCCAGCCAAATTGGCATTTGATTTTCAGGGTAAAACAAAG
ATATTTCTT---GATATTGAAGAATTTAGAAAATTTGTTTCTTGTATACCCTCTTTGAAA
GAATTACTGGAG---AATATACTTTAG------------
>bushbaby_L1TD1
------------------------------------------------------------
------------------------------------------------------------
------------------------------------------------------------
------------------------------------------------------------
------------------------------------------------------------
------------------------------------------------------------
------------------------------------------------------------
------------------------------------------------------------
------------------------------------------------------------
------------------------------------------------------------
------------------------------------------------------------
------------------------------------------------------------
------------------------------------------------------------
-------------------CCGCCGACTTCCTATCAGCAGCACTGGATACTAGTAAGCAA
TGGAGTAATGTTTTCAGCATTCTGAGAGAGAAGGATTATGACCCTCAATTACTGTGCCAA
GTCAAATTGGCATTTAAATGCGATGGTGGAATAAAAGAATTTTCAGATCTTCAAAGCCTC
AGCAAATTTATTAGTCAAAAGTCTTCTTTGAAAGAGTTACTGAAAGATGTACTCTCACAA
AATGAA---ACAATAAATCCAGGAGGAAGAAGATACGGGATTCAAGAAAAAGAGGATGAA
ACTCAAATAGGCTCAAAGCATGGAGCTGGAGGAGCAGCCAGTGATAGCTCGAGCTTTCCC
TGGAGTAAAGAGGTGAAAACCACTGAG---CCAGAAGATGTGAAAAACAGAGAGAATCTG
GAGGAG---TCTCCAGAGTGGAAGGAAAAAGAAGCCAGCCTGTTGGAGGATGAAGAGGCT
TCAGAGGTAGAGGAGGATGAAGAGGTGTCAGGGGTGGAAGAAGAGGAGGGCTCAGGGCTG
GAGGAGTGGGGG------------------GAAGAGGCCTCAGAGTTA------------
---------------------------------------------------------GAG
GAGTGGGGAGAAGAG------------------------GCCTCAGGATTG---GAGGAA
GAGGAGGAGGAAAGGGGTGAG---ACTTCGCTGTCATGTGAG------------------
------------------------------------------------------------
---------------------------------------------GACCGGGACTCACCT
TTTCAGGGTCACTCTGTGGTACATGCAAAGCGTGGAGTTGAGGAGATAACCGGTGATGGT
GTGGACATTATTTTGGTTGATGTAGAGGAG---GATTCTGAGCCAGAGGAGGAAGAA---
---------------------------------GAGGAAGGAAACGTCTCTGAGATAGGA
AAGGTAGGGGCTGCCATCCAGGCTGAGAAGAGG---GGGGGCTCAGGAGGACTTCAAGTT
TCTTCTAGTTGTTTGGTTTCGGAATCTAAGAAGGAAAAGTGGAGGAAGCCCCAG------
------------------------------------------------------------
------------------------------------------------------------
---------GTAGCAGACAAAACCCGTAAGGGCACCGCCTCAGGAGTCACCAAAAATTTT
AGGAAAACAGACGATAAGATTCATAAATTTCTGCCAACAGAAGAGCTAACATCCCCAAAA
GTAGACTTAATACGGGAAACAGAAGAAAACTTTAGAAGAAGTGTGATTAATAGCATCAGA
GAGATGCAGGAGGAGATTAGAAGTATTAAAGGT------TGCCATCCAGAAGTCTCCAAC
ATTAAA---AATTCCATAGATGATCTGAACAGTGGGATGGATGTACTTGAAGAAAGATTG
AACAGTCTAGAAGATCAAATTGAGGAGTTCTCCCAGGATACCATACAAATGACCAAACAG
ATGATAAGTAAAGAGAGGTTAAGAGATATAGAGGACAGATCCAGAAGCTCTAACATTCGC
CTGATAGGAATTCCAGAAAAGAATAACCACGAGAATGCTGCCGAGGACATAATC------
------------------------------------------------------AAGGAA
ATAATTGATGAA---------------AACTTCCCAGAGTTAAAGAAAGAGTCGACTCTT
GAGATTGTCAGTGCCTCCCGAATACCCAGTAAGATTGATAAGAGGAAACCCACTCCTAGG
CACATCTTGGTAAAATTTTGCAATTCTAGCGATAAAGAGAAAATCTTAAGGGCTTCCAGA
GAGAGGAAAGAAATAACCTACCGCGAAACAAGAATCAGATTGACGGCAGATTTATCGCTG
GACACCCTGGATGCTAGAAGTAAATGGAGTGCTGTCATCAAAGTCCTGCAGGAGAAAGGC
TTTAAACCTAGGATTCTATATCCAGCCAAACTGGCGTTTGATTTTCAGGGTAAGACAAAA
ACCTTTCTT---GATATCGAAGAATTTAGGAAGTCTATTTCTTACATACCCTGTTTGAAA
GAATTACTGGAG---AACATAGTTTAG------------
>mouse_L1TD1
------------------ATGTCGGGCGTGCAGTCCAAAGCAGCCAGGCTTCAAAAGGAG
CGG---------------------AAAGAAAAGCTG---TCGGCAGACAGGGAGAGAAAA
ACGGCCACATCTCTGTGCTTAAAGCACAGCGAAGTACCTGCATCCATGATGAAGCAGTTT
AATGCTTTAATGGAAATGCAAGAGGTGATGTTTGCAGAGATGAGAGAAACCTATAAAAAC
GATATAAAGGAAATGCTGTTA---AAACGAACAGCACCTTGGGTGAAGCATTTGGAAGAG
---------CGG---ATAGGGCAGCAAGAAGGAGATGCA---ATCTCGGAAAGGCCAAAG
CCAGGAGAGAAAGTG------GAAGAGTTAAGTTCTGGAACAGACGAGGACACTGAAAAC
---------------CTGACTGTGAGAAGCAAGAAGGGT---------------AAGCAG
GACAAAGCTAAACCACTCAACAGCAGCCATGTCCTGAAATCATCA---------------
------------CTAGAGAGAGGGGGAGAAGCCCTGCGTGGGGAACATGGCAGG------
------TGTGGAGAGAGCAGCAGCCTTGTAGAC---------------------TGGAAG
AATGCGAATGAGAAGCCAGCCCGAGAAGCCAGCTGTCAGAGTGAAGAGAATCGTCTCAAG
GCCCCCAAAGAG---AGCCCG---CCCGAAGGAGGC---------------------GCC
GGAGCCACCCTAAGGCTGGCTGCTGACTTCTCGGCAGCCACGCTGGATGTCGGCAGGCAG
TGGAGCCAAGTCTTCCGCCTTCTGAAAGAAAAGGAGTTGGAGCCTGAGCTGCAGTGCTCC
GTGAAGTTGGCATTTAAGTGTGATGGGGAGGCGAACGTTTTCTCAGACCTTCACAGCCTC
CGTCAGTTTACCAGCAGAAAGCCTTTTCTGAGAGAGTTGCTGAAAGATGTGTTCCCGCAA
AATGAA---------------GGAGGAAGAAGAAACGAGCTTCGGGAAAGATTGGGTAAA
ACGCTAGGAGACACGAAGCATGAAGCTAGAAGAATAGCGAGTGACAGTTTGAGCTTCCTG
TTCATCAAAGAGGTAGAAGTTGCTAGT---CCAGAGGTGAAGACTTACAAAGAAGAAACA
CTGGACCGGAAGAATAAAGGAACTCTCAAGAAGCAGGAGGGGGAA---------------
---------------------------------------GAAGAAGAAATCTCAGAGACA
CAGGGA------------------------GAAGAAACTTCAGAGGGA------------
---------GAGACCTCAGAGTTGGGGGAGGAA------GAGGGTTCGGAGTCAGAAGAG
GAGGAAGAG------------------------------AGTTCGGAGTCA---GAAGAG
GAG---------GAAGAAAGTTCAGAG---------------------------------
------------------------------------------------------------
------------------------------------------------------------
------------------------------------------------------AGTGCT
GAGGAGATTGGCTTCATTAGTTTGGTAGTA---GATTCTGAATCAGAGGAAGAAGTA---
------------------------------------------------------------
AACAGAAAGACGGCTTCCCAGACTAAGAAAAAGGAGACCTTCCATGGGCTTAAAGAACTT
GCCTTTAGTTACCTGGTCTGGGACTCTAAGAAAAAAAAGCTGGTGAGATGCCAG------
---------------GAGGGAGGAGCAGCTGCTGCTTCTACTCAAAGGATCGGGATGCCG
TGTCTAACCTTATATTTGACTTCTCCATCAGAATCTTTAGGGGCAGGTAGC------GAT
GGTCCTAAAAGCCATTCATGTACAAAGTTGAGTGCTCTGTCACAAGTCACTCCACTTTTA
ACGAACATAGAAAAGGGGAGGTACAAGGTGCCGCAAACAGAAGAGCCAACAGCCAAAGAA
GCAGACTTGATCCTTGAAACCGAAGAAAACTTCAAGAGAGGCGTGATCAGTGTTATCAGA
CAGATGCAAAGGGAGGTCGACAAAATCAAAAACATT---TACGTTTCCGACGTCCTGAAT
ATGAAA---AGTTCACTGGATGATCTGAATTCCTTAGCTTGCACGATTGAGGCCAGGGTG
AGCGAACAGGAAGATGCCGTGGAGGGACTGACCAAGGATACAATGCAGTTAGCCAGGGAG
ATCGTTGATAAAGAAAGGCTGAGAGAGAGGGAAGATAGGTTTCGAAGCTCCAACATCCGA
GTGATAGGGATTCCAGAGAAAGAAAACCGGGAGAACGGAGCGGTGGACATAATT------
------------------------------------------------------AAGGAA
GTAATTGAAGAA---------------AACTTTGCCGAGCTAGAA---GACCAGAGCCTC
GAGATTGTCAGCGCTCATCGTGTCCCTAATTCAGTGGATGAGCACAGACTCACGCCTAGA
CACATCTTAGTGAAGTTTGGGAGTGCTAGTGATAAGCAGAGAGTCCTAAAAGCTTCCAGA
GCAAAACAAGAAATAACCTACAGAGGGTCCAAGATCAGACTGACAGCTGACTTATCACCT
GGTACTATAGATGCACGCAGCCAGTGGTGTGGTATCATAAAAATTCTGCAAGACGAAGGC
TTTCAGCCAAGAATCCTTTATCCTGCCAAACTGGCATTTGATTTTAAAGGTAAAACCAAG
ATATTTTTT---GATATTGAGGAATTCAAGAAGTTTATCTCTGATATACCCTATTTGAAA
GATCTGTTGAAC---AATATACATTAG------------
>Mus_caroli_L1TD1
------------------ATGTCTGGCGTGCAGTCCAAAGCAGCCAGGCTTCAAAAGGAG
CGG---------------------AAAGAAAAGCTG---TCGGCAGACAGGGAGAGAAAA
ACGGCCACATCTCTGTGCTTAAAGCACAGCGAAGTACCAGCATCCATGATGAAGCAGTTT
AATGCTTTAATGGAAATGCAAGAGGCGATGTTTGCAGAGATGAGAGAAACCTATAAAAAC
GATATAAAGGAAATGCTGTTA---AAACGAACAGCACCTTGGGTGAAGCGTTTGGAAGAG
---------CGG---ATAGGGCAGCAAGAAGGAGATGCA---GACTCGGAAAGGCCAAAG
CCAGGAGAGAAAGTG------GAAGAGGAAAGTTCCGGAACAGACGAGGACACTGAAAAC
---------------CTGACTGTGAGAAGCAAGAAGGGTAAC---CTGGACAGGAAGCAG
GACAAAGCTAAACCACTCAACAGCAGCCATGTCCTGAAATCATCA---------------
------------CTAGAGAGAGTGGGAGCAGCCCTGCGTGGGGAACATGGCAGG------
------TGTGGAGAGAGCAGCAGCCTTGTAGAC---------------------CGGAAG
AATGCGAATGAGAAGCCAGCCCGAGAACCCAGCTGTCAGAGTGAAGAGAATCCTCTCAAG
GCCCCCAAACAG---AGCCCG---CCCGAAGGAGGC---------------------GCC
GGAGCCACCCTGAGGCTGGCTGCTGACTTCTCGGCAGCCACGCTGGATGTCGGCAGGCAG
TGGAGTCAAGTCTTCCGCCTTCTGAAAGAAAAGGAGTTGGAGCCTGAGCTGCAGTGCTCC
GTGAAGTTGGCATTTAAGTGTGATGGGGAGGCGAACGTTTTCTCAGACCTTCACAGCCTC
CGTCAGTTTACCAGCAGAAAGCCTTTTCTGAGAGAGTTGCTGAAAGATGTGTTCCCGCAA
AATGAA---------------GGAGGAAGAAGAAACGAGCTTCGGGAGAGATTGGGTAAA
ACGCTAGGAGACACGAAGCATGAAGCTAGAAGAATAGCGAGTGACAGTTTGAGCTTCCTG
TTCGTCAAAGAGGTAGAAGTCGCTAGT---CCAGAGGTGAAGACTTACAAAGAAGAAACA
CTGGACCCGAAGAATAAAGGAACTCTCGAGAAGCAGGAGGGGGAA---------------
---------------------------------------GAAGAAGAAATCTCAGAGACA
CAGGGA------------------------GAAGAAACTTCAGAGGGA------------
---------GAGACCTCAGAGTTGGGGGAGGAAGAGGGAGAGGGTTCAGAGTCAGAAGAG
GAGGAAGAGGGAGAG------------------------GGTTCGGAGTCA---GAAGAG
GAG---------GAAGAGAGTTCTGAGTCAAAAGAGGAGGAAGAAAGTTCAGAGTCGGGG
GAGGAGGAAGAGGACTCT------------------------GGGGAGGAGGAGGAAGAG
AACTCAGAAATGGGGAAGAAGGAGGTAGCCTCCATACGACAGGAAGTTCTGGGCTCGGCC
TTTCAGGGCCTTGCAGTGGCAGAA---GAATGTGGTGTCGGGAAAATCACCAGGACTGCT
GAGCAGATTGGCTTAATTAGTTTGGTAGTA---GATTCTGAATCAGAGGAAGAAGTA---
------------------------------------------------------------
AACAGAAAGACGGCTTCCCAGACTAAGAACAAGGAGACCTTCCATGGACTTAAAGAACTT
GCCTTTAGTTACCTGGTTTGGGACTCTAAGAAAAAAAAGCTGGTGAGATGCCAG------
---------------GAGGGAGAAGCAGCTGCCGCTTCTACTCAAAGGACTGGGATGCCG
TGTCTAACCTTATATTTGACTTCTCCATCAGAATCTTTAGGGGCAGGTAGC------GAT
GGTCCTAAAAGCCATTCATGTACAAAGTTGAGTGCTCTGTCACAAGTCTCTCCACTTTTA
ATGAACATAGAAAAGGGGAGGTACAAGGCGCTGCAAACAGAAGAGCTAACAGCCAAAGAA
GCAGACTTGATCCTTGAAACCGAAGAAAACTTTAGGAGAGGCGTGATCAGTGTTATCAGA
CAGATGCAAAGGGAGGTCGACAAAATCAAAAACATT---TACGTTTCTGACGTCCTGAAT
ATGAAA---AGTGAACTGGATGACCTGAATTCCTTAGCTTGCATGATTGAGGCCAGGGTG
AGCGAACAGGAAGATGCC---------------AAGGATACAATGCAGTTAGCCAGGGAG
ATCATTGATAAAGAAAGGCTGAGAGAGAGGGAAGATAGGTTTCGAAGCTCCAACATCCGT
GTGATAGGGATTCCAGAGAAAGAAAACCGGGAGAACGGAGCGGTGGACATAATT------
------------------------------------------------------AAGGAA
GTAATTGAAGAA---------------AACTTTGCCGAGCTAGAA---GACCAGAGCCTC
GAGATTGTCAGCGCTCATCGTGTCCCTAATTCAGTGGATGAGCACAGAGTCACGCCTAGA
CACATCTTAGTGAAGTTTGGGAGTGCTAGTGATAAGCAGAGAGTCCTAAAAGCTTCCAGA
GCAAAACAAGAAATAACCTACAGAGGGTCCAAGATCAGACTGACAGCTGACTTATCACCT
GGTACAATAGATGCACGGAGCCAGTGGTGCGGTATCATAAAAATTCTGCAAGACAAAGGC
TTTCAGCCGAGAATCCTTTATCCTGCCAAACTGGCATTTGATTTTAAAGGTAAAACCAAG
ATATTTTTT---GACATTGAGGAATTCAAGAAGTTTATCTCTGATATACCCTATTTGAAA
GATCTGTTGAAC---AATATACAT---------------
>Mus_musculus_musculus_Austria_L1TD1
------------------ATGTCGGGCGTGCAGTCCAAAGCAGCCAGGCTTCACAAGGAG
CGG---------------------AAAGAAAAGCTG---TCGGCAGACAGGGAGAGAAAA
ACGGCCACATCTCTGTGCTTAAAACACAGCGAAGTACCGGCATCCATGATGAAGCAGTTT
AATGCTTTAATGGAAATGCAAGAGGTGATGTTTGCAGAGATGAGAGAAACCTATAAAAAC
GATATAAAGGAAATGCTGTTA---AAACGAACAGCACCTTGGGTGAAGCATTTGGAAGAG
---------CGG---ATAGGGCAGCAAGAAGGAGATGCA---ATCTCGGAAAGGCCAAAG
CCAGGAGAGAAAGTG------GAAGAGTTAAGTTCTGGAACAGACGAGGACACTGAAAAC
---------------CTGACTGTGAGAAGCAAGAAGGGT---------------AAGCAG
GACAAAGCTAAACCACTCAACAGCAGCCATGTCCTGAAATCATCA---------------
------------CTAGAGAGAGAGGGAGAAGCCCTGCATGGGGAACATGGCAGG------
------TGTGGAGAGAGCAGCAGCCTTGTAGAC---------------------TGGAAG
AATGCGAATGAGAAGCCAGCCCGAGAAGCCAGCTGTCAGAGTGAAGAGAATCGTCTCAAG
GCCCCCAAAGAG---AGCCCG---CCCGAAGGAGGC---------------------GCC
GGAGCCACCCTGAGGCTGGCTGCTGACTTCTCGGCAGCCACGCTGGATGTCCGCAGGCAG
TGGAGCCAAGTCTTCCGCCTTCTGAAAGAAAAGGAGTTGGAGCCTGAGCTGCAGTGCTCC
GTGAAGTTGGCATTTAAGTGTGATGGGGAGGCGAACGTTTTCTCAGACCTTCACAGCCTC
CGTCAGTTTACCAGCAGAAAGCCTTTTCTGAGAGAGTTGCTGAAAGATGTGTTCCCGCAA
AATGAA---------------GGAGGAAGAAGAAACGAGCTTCGGGAAAGATTGGGTAAA
ACGCTAGGAGACACGAAGCATGAAGCTAGAAGAATAGCGAGTGACAGTTTGAGCTTCCTG
TTCATCAAAGAGGTAGAAGTTGCTAGT---CCAGAGGTGAAGACTTACAAAGAAGAAACA
CTGGACCGGAAGAATAAAGGAACTCTCAAGAAGCAGGAGGGGGAA---------------
---------------------------------------GAAGAAGAAATCTCAGAGACA
CAGGGA------------------------GAAGAAACTTCAGAGGGA------------
---------GAGACCTCAGAGTTGGGGGAGGAA------GAGGGTTCAGAGTCAGAAGAG
GAGGAAGAG------------------------------AGTTCGGAGTCA---GAAGAG
GAG---------GAAGAAAGTTCAGAGTCNNNN---------------------------
------------------------------------GAGGAGGAGAAGGAGGAGGAAGAG
AACTCAGAAATGGGGAAGAAGGAGGTAGCCTCCATACGAAGCGAAGTTCTGGGCTCGGCC
TTTCAGGGCCTTGTAGTGGCAGGA---GAATGTGGTGTTGGGAAAATCACCAGGAGTGCT
GAGGAGATTGGCTTCATTAGTTTGGTAGTA---GATTCTGAATCAGAGGAAGAAGTA---
------------------------------------------------------------
AACAGAAAGACGGCTTCCCAGACTAAGAAAAAGGAGACCTTCCATGGGCTTAAAGAACTT
GCCTTTAGTTACCTGGTCTGGGACTCTAAGAAAAAAAAGCTGGTGAGATGCCAG------
---------------GAGGGAGGAGCAGCTGCTGCTTCTACTCAAAGGATCGGGATGCCG
TGTCTAACCTTATATTTGACTTCTCCATCAGAATCTTTAGGGGCAGGTAGC------GAT
GGTCCTAAAAGCCATTCATGTACAAAGTTGAGTGCTCTGTCACAAGTCACTCCACTTTTA
ACGAACATAGAAAAGGGGAGGTACAAGGCGCCGCCAACAGAAGAGCCAACAGCCAAAGAA
GCAGACTTGATCCTTGAAACCGAAGAAAACTTCAGGAGAGGCGTGATCAGTGTTATCAGA
CAGATGCAAAGGGAGGTCGACAAAATCAAAAACATT---TACGTTTCCGACGTCCTGAAT
ATGAAA---AGTGCACTGGATGATCTGAATTCCTTAGCTTGCACGATTGAGGCCAGGGTA
AGCGAACAGGAAGATGCCGTGGAGGGACTGACCAAGGATACAATGCAGTTAGCCAGGGAG
ATCGTTGATAAAGAAAGGCTGAGAGAGAGGGAAGATAGGTTTCGAAGCTCCAACATCCGA
GTGATAGGGATTCCAGAGAAAGAAAACCGGGAGAACGGAGCGGTGGACATAATT------
------------------------------------------------------AAGGAA
GTAATTGAAGAA---------------AACTTTGCCGAGCTAGAA---GACCAGAGCCTC
GAGATTGTCAGCGCTCATCGTGTCCCTAATTCAGTGGATGAGCACAGACTCACGCCTAGA
CACATCTTAGTGAAGTTTGGGAGTGCTAGTGATAAGCAGAGAGTCCTAAAAGCTTCCAGA
GCAAAACAAGAAATAACCTACAGAGGGTCCAAGATCAGACTGACAGCTGACTTATCACCT
GGTACTATAGATGCACGCAGCCAGTGGTGTGGTATCATAAAAATTCTGCAAGACGAAGGC
TTTCAGCCAAGAATCCTTTATCCTGCCAAACTGGCATTTGATTTTAAAGGTAAAACCAAG
ATATTTTTT---GATATTGAGGAATTCAAGAAGTTTATCTCTGATATACCCTATTTGAAA
GATCTGTTGAAC---AATATACAT---------------
>Mus_musculus_musculus_PWK_L1TD1
------------------ATGTCGGGCGTGCAGTCCAAAGCAGCCAGGCTTCACAAGGAG
CGG---------------------AAAGAAAAGCTG---TCGGCAGACAGGGAGAGAAAA
ACGGCCACATCTCTGTGCTTAAAACACAGCGAAGTACCGGCATCCATGATGAAGCAGTTT
AATGCTTTAATGGAAATGCAAGAGGTGATGTTTGCAGAGATGAGAGAAACCTATAAAAAC
GATATAAAGGAAATGCTGTTA---AAACGAACAGCACCTTGGGTGAAGCATTTGGAAGAG
---------CGG---ATAGGGCAGCAAGAAGGAGATGCA---ATCTCGGAAAGGCCAAAG
CCAGGAGAGAAAGTG------GAAGAGTTAAGTTCTGGAACAGACGAGGACACTGAAAAC
---------------CTGACTGTGAGAAGCAAGAAGGGT---------------AAGCAG
GACAAAGCTAAACCACTCAACAGCAGCCATGTCCTGAAATCATCA---------------
------------CTAGAGAGAGAGGGAGAAGCCCTGCATGGGGAACATGGCAGG------
------TGTGGAGAGAGCAGCAGCCTTGTAGAC---------------------TGGAAG
AATGCGAATGAGAAGCCAGCCCGAGAAGCCAGCTGTCAGAGTGAAGAGAATCGTCTCAAG
GCCCCCAAAGAG---AGCCCG---CCCGAAGGAGGC---------------------GCC
GGAGCCACCCTGAGGCTGGCTGCTGACTTCTCGGCAGCCACGCTGGATGTCCGCAGGCAG
TGGAGCCAAGTCTTCCGCCTTCTGAAAGAAAAGGAGTTGGAGCCTGAGCTGCAGTGCTCC
GTGAAGTTGGCATTTAAGTGTGATGGGGAGGCGAACGTTTTCTCAGACCTTCACAGCCTC
CGTCAGTTTACCAGCAGAAAGCCTTTTCTGAGAGAGTTGCTGAAAGATGTGTTCCCGCAA
AATGAA---------------GGAGGAAGAAGAAACGAGCTTCGGGAAAGATTGGGTAAA
ACGNTAGGAGACACGAAGCATGAAGCTAGAAGAATAGCGAGTGACAGTTTGAGCTTCCTG
TTCATCAAAGAGGTAGAAGTTGCTAGT---CCAGAGGTGAAGACTTACAAAGAAGAAACA
CTGGACCGGAAGAATAAAGGAACTCTCAAGAAGCAGGAGGGGGAA---------------
---------------------------------------GAAGAAGAAATCTCAGAGACA
CAGGGA------------------------GAAGAAACTTCAGAGGGA------------
---------GAGACCTCAGAGTTGGGGGAGGAA------GAGGGTTCAGAGTCAGAAGAG
GAGGAAGAG------------------------------AGTTCGGAGTCA---GAAGAG
GAG---------GAAGAAAGTTCAGAGTCGGGGGAGGAGGAAGAGGACTCTGGGGAGGAG
GAG---------------------------------GAGGAGGAGAAGGAGGAGGAAGAG
AACTCAGAAATGGGGAAGAAGGAGGTAGCCTCCATACGAAGCGAAGTTCTGGGCTCGGCC
TTTCAGGGCCTTGTAGTGGCAGGA---GAATGTGGTGTTGGGAAAATCACCAGGAGTGCT
GAGGAGATTGGCTTCATTAGTTTGGTAGTA---GATTCTGAATCAGAGGAAGAAGTA---
------------------------------------------------------------
AACAGAAAGACGGCTTCCCAGACTAAGAAAAAGGAGACCTTCCATGGGCTTAAAGAACTT
GCCTTTAGTTACCTGGTCTGGGACTCTAAGAAAAAAAAGCTGGTGAGATGCCAG------
---------------GAGGGAGGAGCAGCTGCTGCTTCTACTCAAAGGATCGGGATGCCG
TGTCTAACCTTATATTTGACTTCTCCATCAGAATCTTTAGGGGCAGGTAGC------GAT
GGTCCTAAAAGCCATTCATGTACAAAGTTGAGTGCTCTGTCACAAGTCACTCCACTTTTA
ACGAACATAGAAAAGGGGAGGTACAAGGCGCCGCCAACAGAAGAGCCAACAGCCAAAGAA
GCAGACTTGATCCTTGAAACCGAAGAAAACTTCAGGAGAGGCGTGATCAGTGTTATCAGA
CAGATGCAAAGGGAGGTCGACAAAATCAAAAACATT---TACGTTTCCGACGTCCTGAAT
ATGAAA---AGTGCACTGGATGATCTGAATTCCTTAGCTTGCACGATTGAGGCCAGGGTA
AGCGAACAGGAAGATGCCGTGGAGGGACTGACCAAGGATACAATGCAGTTAGCCAGGGAG
ATCGTTGATAAAGAAAGGCTGAGAGAGAGGGAAGATAGGTTTCGAAGCTCCAACATCCGA
GTGATAGGGATTCCAGAGAAAGAAAACCGGGAGAACGGAGCGGTGGACATAATT------
------------------------------------------------------AAGGAA
GTAATTGAAGAA---------------AACTTTGCCGAGCTAGAA---GACCAGAGCCTC
GAGATTGTCAGCGCTCATCGTGTCCCTAATTCAGTGGATGAGCACAGACTCACGCCTAGA
CACATCTTAGTGAAGTTTGGGAGTGCTAGTGATAAGCAGAGAGTCCTAAAAGCTTCCAGA
GCAAAACAAGAAATAACCTACAGAGGGTCCAAGATCAGACTGACAGCTGACTTATCACCT
GGTACTATAGATGCACGCAGCCAGTGGTGTGGTATCATAAAAATTCTGCAAGACGAAGGC
TTTCAGCCAAGAATCCTTTATCCTGCCAAACTGGCATTTGATTTTAAAGGTAAAACCAAG
ATATTTTTT---GATATTGAGGAATTCAAGAAGTTTATCTCTGATATACCCTATTTGAAA
GATCTGTTGAAC---AATATACAT---------------
>Mus_musculus_musculus_Kazakhstan_L1TD1
------------------ATGTCGGGCGTGCAGTCCAAAGCAGCCAGGCTTCACAAGGAG
CGG---------------------AAAGAAAAGCTG---TCGGCAGACAGGGAGAGAAAA
ACGGCCACATCTCTGTGCTTAAAACACAGCGAAGTACCGGCATCCATGATGAAGCAGTTT
AATGCTTTAATGGAAATGCAAGAGGTGATGTTTGCAGAGATGAGAGAAACCTATAAAAAC
GATATAAAGGAAATGCTGTTA---AAACGAACAGCACCTTGGGTGAAGCATTTGGAAGAG
---------CGG---ATAGGGCAGCAAGAAGGAGATGCA---ATCTCGGAAAGGCCAAAG
CCAGGAGAGAAAGTG------GAAGAGTTAAGTTCTGGAACAGACGAGGACACTGAAAAC
---------------CTGACTGTGAGAAGCAAGAAGGGT---------------AAGCAG
GACAAAGCTAAACCACTCAACAGCAGCCATGTCCTGAAATCATCA---------------
------------CTAGAGAGAGAGGGAGAAGCCCTGCATGGGGAACATGGCAGG------
------TGTGGAGAGAGCAGCAGCCTTGTAGAC---------------------TGGAAG
AATGCGAATGAGAAGCCAGCCCGAGAAGCCAGCTGTCAGAGTGAAGAGAATCGTCTCAAG
GCCCCCAAAGAG---AGCCCG---CCCGAAGGAGGC---------------------GCC
GGAGCCACCCTGAGGCTGGCTGCTGACTTCTCGGCAGCCACGCTGGATGTCCGCAGGCAG
TGGAGCCAAGTCTTCCGCCTTCTGAAAGAAAAGGAGTTGGAGCCTGAGCTGCAGTGCTCC
GTGAAGTTGGCATTTAAGTGTGATGGGGAGGCGAACGTTTTCTCAGACCTTCACAGCCTC
CGTCAGTTTACCAGCAGAAAGCCTTTTCTGAGAGAGTTGCTGAAAGATGTGTTCCCGCAA
AATGAA---------------GGAGGAAGAAGAAACGAGCTTCGGGAAAGATTGGGTAAA
ACGCTAGGAGACACGAAGCATGAAGCTAGAAGAATAGCGAGTGACAGTTTGAGCTTCCTG
TTCATCAAAGAGGTAGAAGTTGCTAGT---CCAGAGGTGAAGACTTACAAAGAAGAAACA
CTGGACCGGAAGAATAAAGGAACTCTCAAGAAGCAGGAGGGGGAA---------------
---------------------------------------GAAGAAGAAATCTCAGAGACA
CAGGGA------------------------GAAGAAACTTCAGAGGGA------------
---------GAGACCTCAGAGTTGGGGGAGGAA------GAGGGTTCAGAGTCAGAAGAG
GAGGAAGAG------------------------------AGTTCGGAGTCA---GAAGAG
GAG---------GAAGAAAGTTCAGAGTCGGGGGAGGAGGAAGAGGAAGAAAGAAGAAAG
AAGAAAGANNNN---------------------------GAGGAGGAGAAGGAGGAAGAG
AACTCAGAAATGGGGAAGAAGGAGGTAGCCTCCATACGAAGCGAAGTTCTGGGCTCGGCC
TTTCAGGGCCTTGTAGTGGCAGGA---GAATGTGGTGTTGGGAAAATCACCAGGAGTGCT
GAGGAGATTGGCTTCATTAGTTTGGTAGTA---GATTCTGAATCAGAGGAAGAAGTA---
------------------------------------------------------------
AACAGAAAGACGGCTTCCCAGACTAAGAAAAAGGAGACCTTCCATGGGCTTAAAGAACTT
GCCTTTAGTTACCTGGTCTNNNNNTCTAAGAAAAAAAAGCTGGTGAGATGCCAG------
---------------GAGGGAGGAGCAGCTGCTGCTTCTACTCAAAGGATCGGGATGCCG
TGTCTAACCTTATATTTGACTTCTCCATCAGAATCTTTAGGGACAGGTAGC------GAT
GGTCCTAAAAGCCATTCATGTACAAAGTTGAGTGCTCTGTCACAAGTCACTCCACTTTTA
ACGAACATAGAAAAGGGGAGGTACAAGGCGCCGCCAACAGAAGAGCCAACAGCCAAAGAA
GCAGACTTGATCCTTGAAACCGAAGAAAACTTCAGGAGAGGCGTGATCAGTGTTATCAGA
CAGATGCAAAGGGAGGTCGACAAAATCAAAAACATT---TACGTTTCCGACGTCCTGAAT
ATGAAA---AGTGCACTGGATGATCTGAATTCCTTAGCTTGCACGATTGAGGCCAGGGTA
AGCGAACAGGAAGATGCCGTGGAGGGACTGACCAAGGATACAATGCAGTTAGCCAGGGAG
ATCGTTGATAAAGAAAGGCTGAGAGAGAGGGAAGATAGGTTTCGAAGCTCCAACATCCGA
GTGATAGGGATTCCAGAGAAAGAAAACCGGGAGAACGGAGCGGTGGACATAATT------
------------------------------------------------------AAGGAA
GTAATTGAAGAA---------------AACTTTGCCGAGCTAGAA---GACCAGAGCCTC
GAGATTGTCAGCGCTCATCGTGTCCCTAATTCAGTGGATGAGCACAGACTCACGCCTAGA
CACATCTTAGTGAAGTTTGGGAGTGCTAGTGATAAGCAGAGAGTCCTAAAAGCTTCCAGA
GCAAAACAAGAAATAACCTACAGAGGGTCCAAGATCAGACTGACAGCTGACTTATCACCT
GGTACTATAGATGCACGCAGCCAGTGGTGTGGTATCATAAAAATTCTGCAAGACGAAGGC
TTTCAGCCAAGAATCCTTTATCCTGCCAAACTGGCATTTGATTTTAAAGGTAAAACCAAG
ATATTTTTT---GATATTGAGGAATTCAAGAAGTTTATCTCTGATATACCCTATTTGAAA
GATCTGTTGAAC---AATATACAT---------------
>Mus_musculus_domesticus_Iran_L1TD1
------------------ATGTCGGGTGTGCAGTCCAAAGCAGCCAGGCTTCAAAAGGAG
CGG---------------------AAAGAAAAGCTG---TCGGCAGACAGGGAGAGAAAA
ACGGCCACATCTCTGTGCTTAAAACACAGCGAAGTACCTGCATCCATGATGAAGCAGTTT
AATGCTTTAATGGAAATGCAAGAGGTGATGTTTGCAGAGATGAGAGAAACCTATAAAAAC
GATATAAAGGAAATGCTGTTA---AAACGAACAGCACCTTGGGTGAAGCATTTGGAAGAG
---------CGA---ATAGGGCAGCAAGAAGGAGATGCA---ATCTCGGAAAGGCCAAAG
CCAGGAGAGAAAGTG------GAAGAGTTAAGTTCTGGAACAGACGAGGACACTGAAAAC
---------------CTGACTGTGAGAAGCAAGAAGGGT---------------AAGCAG
GACAAAGCTAAACCACTCAACAGCAGCCATGTCCTGAAATCATCA---------------
------------CTAGAGAGAGAGGGAGAAGCCCTGCATGGGGAACATGGCAGG------
------TGTGGAGAGAGCAGCAACCTTGTAGAC---------------------TGGAAG
AATGCGAATGAGAAGCCAGCCCGAGAACCCAGCTGTCAGAGTGAAGAGAATCGTCTCAAG
GCCCCCAAAGAG---AGCCCG---CCCGAAGGAGGC---------------------GCC
GGAGCCACCCTAAGGCTGGCTGCTGACTTCTCGGCAGCCACGCTGGATGTCGGCAGGCAG
TGGAGCCAAGTCTTCCGCCTTCTGAAAGAAAAGGAGTTGGAGCCTGAGCTGCAGTGCTCC
GTGAAGTTGGCATTTAAGTGTGATGGGGAGGCGAACGTTTTCTCAGACCTTCACAGCCTC
CGTCAGTTTACCAGCAGAAAGCCTTTTCTGAGAGAGTTGCTGAAAGATGTGTTCCCGCAA
AATGAA---------------GGAGGAAAAAGAAACGAGCTTCGGGAAAGATTGGGTAAA
ACGCTAGGAGACACGAAGCATGAAGCTAGAAGAATAGCGAGTGACAGTTTGAGCTTCCTA
TTCATCAAAGAGGTAGAAGTCGCTAGT---CCAGAGGTGAAGACTTACAAAGAAGAAACA
CTGGACTGGAAGAATAAAGGAACTCTCAAGAAGCAGGATGGGGAA---------------
---------------------------------------GAAGAAGAAATCTCAGAGACA
CAGGGA------------------------GAAGAAACTTCAGAGGGA------------
---------GAGACCTCAGAGTTGGGGGAGGAA------GAGGGTTCGGAGTCAGAAGAG
GAGGAAGAG------------------------------AGTTCGGAGTCA---GAGGNN
NN----------------------------------------------------------
--------------------------------GGAGAAAGAGGAGGAGGAGGAGGAAGAA
AACTCAGAAATGGGGAAGAAGGAGGTAGCCTCCATACGAAGCGAAGTTCTGGGCTCGGCC
TTTCAGGGCCTTGCAGTGGCAGGA---GAATGTGGTGTTGGGAAAATCACCAGGAGTGCT
GAGGAGATTGGCTTCATTAGTTTGGTAGTA---GATTCTGAATCAGAGGAAGAAGTG---
------------------------------------------------------------
AACAGAAAGACGGCTTCCCAGACTAAGAAAAAGGAGACCTTCCATGGGCTTAAAGAACTT
GCCTTTAGTTACCTGGTCTGGGACTCTAAGAAAAAAAAGCTGGTGAGATGCCAG------
---------------GAGGGAGGAGCAGCTGCCGCTTCTACTCAAAGGATCGGGATGCCG
TGTCTAACCTTATATTTGACTTCTCCATCAGAATCTTTAGGGGCAGGTAGC------GAT
GGTCCTAAAAGCCATTCATGTACAAAGTTGAGTGCTCTGTCACAAGTCACTCCACTTTTA
ACGAACATAGAAAAGGGGAGGTACAAGGTGCCGCAAACAGAAGAGCCAACAGCCAAAGAA
GCAGACTTGATCCTTGAAACCGAAGAAAACTTCAGGAGAGGCGTGATCAGTGTTATCAGA
CAGATGCAAAGGGAGGTCGACAAAATCAAAAACATT---TACGTTTCCGACGTCCTGAAT
ATGAAA---AGTGCACTGGATGATCTGAATTCCTTAGCTTGCACGATTGAGGCCAGGGTG
AGCGAACAGGAAGATGCTGTGGAGGGACTGACCAAGGATACAATGCAGTTAGCCAGGGAG
ATCGTTGATAAAGAAAGGCTGAGAGAGAGGGAAGATAGGTTTCGAAGCTCCAACATCCGA
GTGATAGGGATTCCAGAGAAAGAAAACCGGGAGAACGGAGCGGTGGACATAATT------
------------------------------------------------------AAGGAA
GTAATTGAAGAA---------------AACTTTGCCGAGCTAGAA---GACCAGAGCCTC
GAGATTGTCAGCGCTCATCGTGTCCCTAATTCAGTGGATGAGCACAGACTCACGCCTAGA
CACATCTTAGTGAAGTTTGGGAGTGCTAGTGATAAGCAGAGAGTCCTAAAAGCTTCCAGA
GCAAAACAAGAAATAACCTACAGAGGGTCCAAGATCAGACTGACAGCTGACTTATCACCT
GGTACTATAGATGCACGCAGCCAGTGGTGTGGTATCATAAAAATTCTGCAAGACGAAGGC
TTTCAGCCAAGAATCCTTTATCCTGCCAAACTGGCATTTGATTTTAAAGGTAAAACCAAG
ATATTTTTT---GATATTGAGGAATTCAAGAAGTTTATCTCTGATATACCCTATTTGAAA
GATCTGTTGAAC---AATATACAT---------------
>Mus_musculus_domesticus_France_L1TD1
------------------ATGTCGGGCGTGCAGTCCAAAGCAGCCAGGCTTCAAAAGGAG
CGG---------------------AAAGAAAAGCTG---TCGGCAGACAGGGAGAGAAAA
ACGGCCACATCTCTGTGCTTAAAACACAGCGAAGTACCTGCATCCATGATGAAGCAGTTT
AATGCTTTAATGGAAATGCAAGAGGTGATGTTTGCAGAGATGAGAGAAACCTATAAAAAC
GATATAAAGGAAATGCTGTTA---AAACGAACAGCACCTTGGGTGAAGCATTTGGAAGAG
---------CGG---ATAGGGCAGCAAGAAGGAGATGCA---ATCTCGGAAAGGCCAAAG
CCAGGAGAGAAAGTG------GAAGAGTTAAGTTCTGGAACAGACGAGGACACTGAAAAC
---------------CTGACTGTGAGAAGCAAGAAGGGT---------------AAGCAG
GACAAAGCTAAACCACTCAACAGCAGCCATGTCCTGAAATCATCA---------------
------------CTAGAGAGAGAGGGAGAAGCCCTGCATGGGGAACATGGCAGG------
------TGTGGAGAGAGCAGCAACCTTGTAGAC---------------------TGGAAG
AATGCGAATGAGAAGCCAGCCCGAGAACCCAGCTGTCAGAGTGAAGAGAATCGTCTCAAG
GCCCCCAAAGAG---AGCCCG---CCCGAAGGAGGC---------------------GCC
GGAGCCACCCTAAGGCTGGCTGCTGACTTCTCGGCAGCCACGCTGGATGTCGGCAGGCAG
TGGAGCCAAGTCTTCCGCCTTCTGAAAGAAAAGGAGTTGGAGCCTGAGCTGCAGTGCTCC
GTGAAGTTGGCATTTAAGTGTGATGGGGAGGCGAACGTTTTCTCAGACCTTCACAGCCTC
CGTCAGTTTACCAGCAGAAAGCCTTTTCTGAGAGAGTTGCTGAAAGATGTGTTCCCGCAA
AATGAA---------------GGAGGAAAAAGAAACGAGCTTCGGGAAAGATTGGGTAAA
ACGCTAGGAGACACGAAGCATGAAGCTAGAAGAATAGCGAGTGACAGTTTGAGCTTCCTA
TTCATCAAAGAGGTAGAAGTCGCTAGT---CCAGAGGTGAAGACTTACAAAGAAGAAACA
CTGGACCGGAAGAATAAAGGAACTCTCAAGAAGCAGGATGGGGAA---------------
---------------------------------------GAAGAAGAAATCTCAGAGACA
CAGGGA------------------------GAAGAAACTTCAGAGGGA------------
---------GAGACCTCAGAGTTGGGGGAGGAA------GAGGGTTCGGAGTCAGAAGAG
GAGGAAGAG------------------------------AGTTCGGAGTCA---------
GAG---------GAAGAAAGTTCAGAGTCGGGGGAGGAGGAAGAGGACTCTGGGGAGGAG
GAGGAGGAA---------------------------------------------------
--------------------------------------------------------GGGN
NNNN-GGGCCTTGTAGTGGCAGGA---GAATGTGGTGTTGGGAAAATCACCAGGAGTGCT
GAGGAGATTGGCTTCATTAGTTTGGTAGTA---GATTCTGAATCAGAGGAAGAAGTA---
------------------------------------------------------------
AACAGAAAGACGGCTTCCCAGACT------AAGGAGACCTTCCATGGGCTTAAAGAACTT
GCCTTTAGTTACCTGGTCTGGGACTCTAAGAAAAAAAAGCTGGTTAGATGCCAG------
---------------GAGGGAGGAGCAGCTGCTGCTTCTACTCAAAGGATCAGGATGCCG
TGTCTAACCTTATATTTGACTTCTCCATCAGAATCTTTAGGGGCAGGTAGC------GAT
GGTCCTAAAAGCCATTCATGTACAAAGTTGAGTGCTCTGTCACAAGTCACTCCACTTTTA
ACGAACATAGAAAAGGGGAGGTACAAGGTGCCGCAAACAGAAGAGCCAACAGCCAAAGAA
GCAGACTTGATCCTTGAAACCGAAGAAAACTTCAGGAGAGGCGTGATCAGTGTTATCAGA
CAGATGCAAAGGGAGGTCGACAAAATCAAAAACATT---TACGTTTCCGACGTCCTGAAT
ATGAAA---AGTGCACTGGATGATCTGAATTCCTTAGCTTGCACGATTGAGGCCAGGGTG
AGCGAACAGGAAGATGCCGTGGAGGGACTGACCAAGGATACAATGCAGTTAGCCAGGGAG
ATCGTTGATAAAGAAAGGCTGAGAGAGAGGGAAGATAGGTTTCGAAGCTCCAACATCCGA
GTGATAGGGATTCCAGAGAAAGAAAACCGGGAGAACGGAGCGGTGGACATAATT------
------------------------------------------------------AAGGAA
GTAATTGAAGAA---------------AACTTTGCCGAGCTAGAA---GACCAGAGCCTC
GAGATTGTCAGCGCTCATCGTGTCCCTAATTCAGTGGATGAGCACAGACTCACGCCTAGA
CACATCTTAGTGAAGTTTGGGAGTGCTAGTGATAAGCAGAGAGTCCTAAAAGCTTCCAGA
GCAAAACAAGAAATAACCTACAGAGGGTCCAAGATCAGACTGACAGCTGACTTATCACCT
GGTACTATAGATGCACGCAGCCAGTGGTGTGGTATCATAAAAATTCTGCAAGACGAAGGC
TTTCAGCCAAGAATCCTTTATCCTGCCAAACTGGCATTTGATTTTAAAGGTAAAACCAAG
ATATTTTTT---GATATTGAGGAATTCAAGAAGTTTATCTCTGATATACCCTATTTGAAA
GATCTGTTGAAC---AATATACAT---------------
>Mus_musculus_domesticus_Germany_L1TD1
------------------ATGTCGGGTGTGCAGTCCAAAGCAGCCAGGCTTCAAAAGGAG
CGG---------------------AAAGAAAAGCTG---TCGGCAGACAGGGAGAGAAAA
ACGGCCACATCTCTGTGCTTAAAACACAGCGAAGTACCTGCATCCATGATGAAGCAGTTT
AATGCTTTAATGGAAATGCAAGAGGTGATGTTTGCAGAGATGAGAGAAACCTATAAAAAC
GATATAAAGGAAATGCTGTTA---AAACGAACAGCACCTTGGGTGAAGCATTTGGAAGAG
---------CGG---ATAGGGCAGCAAGAAGGAGATGCA---ATCTCGGAAAGGCCAAAG
CCAGGAGAGAAAGTG------GAAGAGTTAAGTTCTGGAACAGACGAGGACACTGAAAAC
---------------CTGACTGTGAGAAGCAAGAAGGGT---------------AAGCAG
GACAAAGCTAAACCACTCAACAGCAGCCATGTCCTGAAATCATCA---------------
------------CTAGAGAGAGAGGGAGAAGCCCTGCATGGGGAACATGGCAGG------
------TGTGGAGAGAGCAGCAACCTTGTAGAC---------------------TGGAAG
AATGCGAATGAGAAGCCAGCCCGAGAACCCAGCTGTCAGAGTGAAGAGAATCGTCTCAAG
GCCCCCAAAGAG---AGCCCG---CCCGAAGGAGGC---------------------GCC
GGAGCCACCCTAAGGCTGGCTGCTGACTTCTCGGCAGCCACGCTGGATGTCGGCAGGCAG
TGGAGCCAAGTCTTCCGCCTTCTGAAAGAAAAGGAGTTGGAGCCTGAGCTGCAGTGCTCC
GTGAAGTTGGCATTTAAGTGTGATGGGGAGGCGAACGTTTTCTCAGACCTTCACAGCCTC
CGTCAGTTTACCAGCAGAAAGCCTTTTCTGAGAGAGTTGCTGAAAGATGTGTTCCCGCAA
AATGAA---------------GGAGGAAAAAGAAACGAGCTTCGGGAAAGATTGGGTAAA
ACGCTAGGAGACACGAAGCATGAAGCTAGAAGAATAGCGAGTGACAGTTTGAGCTTCCTA
TTCATCAAAGAGGTAGAAGTCGCTAGT---CCAGAGGTGAAGACTTACAAAGAAGAAACA
CTGGACTGGAAGAATAAAGGAACTCTCAAGAAGCAGGAGGGGGAA---------------
---------------------------------------GAAGAAGAAATCTCAGAGACA
CAGGGA------------------------GAAGAAACTTCAGAGGGA------------
---------GAGACCTCAGAGTTGGGGGAGGAA------GAGGGTTCGGAGTCAGAAGAG
GAGGAAGAG------------------------------AGTTCGGAGTCA---------
GAG---------GAAGAAAGTTCAGAGTCGGGGGAGGAGGAAGAGGACTCTGGGGAGGAG
GAAGAGGAGGAGGAGAAAAGGGAAGAAGAGGAGAGGGAAGAGGAGGAGGAGGAGGAAGAA
AACTCAGAAATGGGGAAGAAGGAGGTAGCCTCCATACGAAGCGAAGTTCTGGGCTCGGCC
TTTCAGGGCCTTGTAGTGGCAGGA---GAATGTGGTGTTGGGAAAATCACCAGGAGTGCT
GAGGAGATTGGCTTCATTAGTTTGGTAGTA---GATTCTGAATCAGAGGAAGAAGTA---
------------------------------------------------------------
AACAGAAAGACGGCTTCCCAGACT------AAGGAGACCTTCCATGGGCTTAAAGAACTT
GCCTTTAGTTACCTGGTCTGGGACTCTAAGAAAAAAAAGCTGGTTAGATGCCAG------
---------------GAGGGAGGAGCAGCTGCCGCTTCTACTCAAAGGATCGGGATGCCG
TGTCTAACCTTATATTTGACTTCTCCATCAGAATCTTTAGGGGCAGGTAGC------GAT
GGTCCTAAAAGCCATTCATGTACAAAGTTGAGTGCTCTGTCACAAGTCACTCCACTTTTA
ACGAACATAGAAAAGGGGAGGTACAAGGTGCCGCAAACAGAAGAGCCAACAGCCAAAGAA
GCAGACTTGATCCTTGAAACCGAAGAAAACTTCAGGAGAGGCGTGATCAGTGTTATCAGA
CAGATGCAAAGGGAGGTCGACAAAATCAAAAACATT---TACGTTTCCGACGTCCTGAAT
ATGAAA---AGTGCACTGGATGATCTGAATTCCTTAGCTTGCACGATTGAGGCCAGGGTG
AGCGAACAGGAAGATGCTGTGGAGGGACTGACCAAGGATACAATGCAGTTAGCCAGGGAG
ATCGTTGATAAAGAAAGGCTGAGAGAGAGGGAAGATAGGTTTCGAAGCTCCAACATCCGA
GTGATAGGGATTCCAGAGAAAGAAAACCGGGAGAACGGAGCGGTGGACATAATT------
------------------------------------------------------AAGGAA
GTAATTGAAGAA---------------AACTTTGCCGAGCTAGAA---GACCAGAGCCTC
GAGATTGTCAGCGCTCATCGTGTCCCTAATTCAGTGGATGAGCACAGACTCACGCCTAGA
CACATCTTAGTGAAGTTTGGGAGTGCTAGTGATAAGCAGAGAGTCCTAAAAGCTTCCAGA
GCAAAACAAGAAATAACCTACAGAGGGTCCAAGATCAGACTGACAGCTGACTTATCACCT
GGTACTATAGATGCACGCAGCCAGTGGTGTGGTATCATAAAAATTCTGCAAGACGAAGGC
TTTCAGCCAAGAATCCTTTATCCTGCCAAACTGGCATTTGATTTTAAAGGTAAAACCAAG
ATATTTTTT---GATATTGAGGAATTCAAGAAGTTTATCTCTGATATACCCTATTTGAAA
GATCTGTTGAAC---AATATACAT---------------
>Mus_spicilegus_L1TD1
------------------ATGTCGGGTGTGCAGTCCAAAGCAGCCAGGCTTCAAAAGGAG
CGG---------------------AAAGAAAAGCTA---TCGGCAGACAGGGAGAGAAAA
ACGGCCACATCTCTGTGCTTAAAGCACAGCGAAGTACCGGCATCCATGATGAAGCAGTTT
AATGCTTTAATGGAAATGCAAGAGGTGATGTTTGCAGAGATGAGAGAAACCTATAAAAAC
GATATAAAGGAAATGCTGTTA---AAACGAACAGCACCTTGGGTGAAGCATTTGGAAGAG
---------CGG---ATAGGGCAGCAA---GGAGATGCA---ATCTCGGAAAGGCCAAAG
CCAGGAGAGAAAGTG------GAAGAGTTAAGTTCTGGAACAGACGAGGACACTGAAAAC
---------------CTGACTGTGAGAAGCAAGAAGGGT---------------AAGCAG
GACAAAGCTAAACCACTCAACAGCAGCCATGTCCTGAAATCATCA---------------
------------CTAGAGAGAGAGGGAGAAGCCCTGCGTGGGGAACATGGCAGG------
------TGTGGAGAGAGCAGCGTCCTTGTAGAC---------------------GGGAAG
AATGCGAATGAGAAGCCAGCCCAAGAACCCCGCTGTCAGAGTGAAGAGAATCGTCTCAAG
GCCCCCAAAGAG---AGCCCG---CCCGAAGGAGGC---------------------GCC
GGAGCCACCCTGAGGCTGGCTGCTGACTTCTCGGCAGCCACGCTGGATGTCGGCAGGCAG
TGGAGCCAAGTCTTCCGCCTTCTGAAAGAAAAGGAGTTGGAGCCTGAGCTGCAGTGCTCC
GTGAAGTTGGCATTTAAGTGTGATGGGGAGGCGAACGTTTTCTCAGACCTTCACAGCCTC
CGTCAGTTTACCAGCAGAAAGCCTTTTCTGAGGGAGCTGCTGAAAGATGTGTTCCCGCAA
AATGAA---------------GGAGGAAGAAAAAACGAGCTTCGGGAAAGATTGGGTAAA
ACGCTAGGAGACACGAAGCATGAAGCTAGAAGAATAGCGAGTGACAGTTTGAGCTTCCTG
TTCGTCAAAGAGGTAGAAGTCGCTAGT---CCAGAGGTGAAGACTTACAAAGAAGAAACA
CTGGACCGGAAGAATAAAGGAACTCTCAAGAAGCAGGAGGGGGAA---------------
---------------------------------------GAAGAAGAAATCTCAGAGACA
CAGGGA------------------------GAAGAAACTTCAGAGGGA------------
---------GAGACCTCAGAGTTGGGGGAGGAA------GAGGGTTTGGAGTCAGAAGAG
GAGGAAGAG------------------------------AGTTCGGAGTCA---------
GAG---------GAAGAAAGTTCAGAGTCGGGGGAGGAGGAAGAGGACTCTGGGGAGGAG
NNNNNN------------------------------AAGGAAGGAAGGAAGGAAGAAGAG
AACTCAGAAATGGGGAAGAAGGAGGTAGCCTCCATACGAAATGAAGTTCTGGGCTCGGCC
TTTCAGGGCCTTGCAGTGGCAGAA---GAATGTGGTGTTGGGAAAATCACCAGGAGTGCT
GAGGAGATTGGCTTAATTAGTTTGGTAGTA---GATTCTGAATCAGAGGAAGAAGTA---
------------------------------------------------------------
AACAGAAAGACGGCTTCCCAGACTAAGAAAAAGGAGACCTTCCATGGACTTAAAGAACTT
GCCTTTAGTTACCTGGTCTGGGACTCTAAGAAAAAAAAGCTGGTGAGATGCCAG------
---------------GAGGGAGGAGCAGCTGCCGCTTCTACTCAAAGGATCAGGATGCCG
TGTCTAACATTATATTTGACTTCTCCATCAGAATCTTTAGGGGCAGGTAGC------GAT
GGTCCTAAAAGCCATTCATGTACAAAGTTGAGTGCTCTGTCACAAGTCACTCCACTTTTA
ATGAACATAGAAAAGGGGAGGTACAAGGCGCCGCAAACAGAAGAGCCAACAGCCAAAGAA
GCAGACTTGATCCTTGAAACCGAAGAAAACTTCAGGAGAGGCGTGATCAGTGTTATCAGA
CAGATGCAAAGGGAGGTCGACAAAATCAAAAACATT---TACGTTTCCGACGTCCTGAAT
ATGAAA---AGTGCACTGGATGATCTGAATTCCTTAGCTTGCACGATTGAGGCCAGGGTG
AGCGAACAGGAAGATGCCGTGGAGGGACTGACCAAGGATACAATGCAGTTAGCCAGGGAG
ATCGTTGATAAAGAAAGGCTGAGAGAGAGGGAAGATAGGTTTCGAAGCTCCAACATCCGA
GTGATAGGGATTCCAGAGAAAGAAAACCGGGAGAACGGAGCGGTGGACATAATT------
------------------------------------------------------AAGGAA
GTAATTGAAGAA---------------AACTTTGCCGAGCTAGAA---GACCAGAGCCTC
GAGATTGTCAGCGCTCATCGTGTCCCTAATTCAGTGGATGAGCACAGACTCACGCCTAGA
CACATCTTAGTGAAGTTTGGGAGTGCTAGTGATAAGCAGAGAGTCCTAAAAGCTTCCAGA
GCAAAACAAGAAATAACCTACAGAGGGTCCAAGATCAGACTGACAGCTGACTTATCACCT
GGTACTATAGATGCACGGAGCCAGTGGTGCGGTATCATAAAAATTCTGCAAGACGAAGGC
TTTCAGCCAAGAATCCTTTATCCTGCCAAACTGGCATTTGATTTTAAAGGTAAAACCAAG
ATATTTTTT---GATATTGAGGAATTCAAGAAGTTTATCTCTGATATACCCTATTTGAAA
GATCTGTTGAAC---AATATACAT---------------
>Mus_musculus_castaneus_L1TD1
------------------ATGTCGGGCGTGCAGTCCAAAGCAGCCAGGCTTCAAAAGGAG
CGG---------------------AAAGAAAAGCTG---TCGGCAGACAGGGAGAGAAAA
ACGGCCACATCTCTGTGCTTAAAACACAGCGAAGTACCTGCATCCATGATGAAGCAGTTT
AATGCTTTAATGGAAATGCAAGAGGTGATGTTTGCAGAGATGAGAGAAACCTATAAAAAC
GATATAAAGGAAATGCTGTTA---AAACGAACAGCACCTTGGGTGAAGCATTTGGAAGAG
---------CGG---ATAGGGCAGCAAGAAGGAGATGCA---ATCTCGGAAAGGCCAAAG
CCAGGAGAGAAAGTG------GAAGAGGTAAGTTCTGGAACAGAGGAGGACACTGAAAAC
---------------CTGACTGTGAGAAGCAAGAAGGGT---------------AAGCAG
GACAAAGCTAAACCACTCAACAGCAGCCATGTCCTGAAATCATCA---------------
------------CTAGAGAGAGGGGGAGAAGCCCTGCGTGGGGAACATGGCAGG------
------TGTGGAGAGAGCAGCAGCCTTGTAGAC---------------------TGGAAG
AATGCGAATGAGAAGCCAGCCCGAGAACCCAGCTGTCAGAGTGAAGAGAATCGTCTCAAG
GCCCCCAAAGAG---AGCCCG---CCCGAAGGAGGC---------------------GCC
GGAGCCACCCTGAGGCTGGCTGCTGACTTCTCGGCAGCCACGCTGGATGTCCGCAGGCAG
TGGAGCCAAGTCTTCCGCCTTCTGAAAGAAAAGGAGTTGGAGCCTGAGCTGCAGTGCTCC
GTGAAGTTGGCATTTAAGTGTGATGGGGAGGCGAACGTTTTCTCAGACCTTCACAGCCTC
CGTCAGTTTACCAGCAGAAAGCCTTTTCTGAGGGAGTTGCTGAAAGATGTGTTCCCGCAA
AATGAA---------------GGAGGAAGAAGAAACGAGCTTCGGGAAAGATTGGGTAAA
ACGCTAGGAGACACGAAGCATGAAGCTAGAAGAATAGCGAGTGACAGTTTGAGCTTCCTG
TTCATCAAAGAGGTAGAAGTTGCTAGT---CCAGAGGTGAAGACTTACAAAGAAGAAACA
CTGGACCGGAAGAATAAAGGAACTCTCAAGAAGCAGGAGGGGGAA---------------
---------------------------------------GAAGAAGAAATCTCAGAGACA
CAGGGA------------------------GAAGAAACTTCAGAGGGA------------
---------GAGACCTCAGAGTTGGGGGAGGAA------GAGGGTTCAGAGTCAGAAGAG
GAGGAAGAG------------------------------AGTTCGGAGTCA---------
GAA---------GAGGAGGANNNNNNA---------------------------------
---------------------------------------------------------GAG
AGCTCAGAAATGGGGAAGAAGGAGGTAGCCTCCATACGAAGCGAAGTTCTGGGCTCGAAC
TTTCAGGGCCTTGTAGTGGCAGGA---GAATGTGGTGTTGGGAAAATCACCAGGAGTGCT
GAGGAGATTGGCTTCATTAGTTTGGTAGTA---GATTCTGAATCAGAGGAAGAAGTA---
------------------------------------------------------------
AACAGAAAGATGGCTTCCCAGACTAAGAAAAAGGAGACCTTCCATGGGCTTAAAGAACTT
GCCTTTAGTTACCTGGTCTGGGACTCTAAGAAAAAAAAGCTGGTGAGATGCCAG------
---------------GAGGGAGGAGCAGCTGCCGCTTCTACTCAAAGGATCGGGATGCCG
TGTCTAACCTTATATTTGACTTCTCCATCAGAATCTTTAGGGGCAGGTAGC------GAT
GGTCCTAAAAGCCATTCATGTACAAAGTTGAGTGCTCTGTCACAAGTCACTCCACTTTTA
ACGAACATAGAAAAGGGGAGGTACAAGGCGCCGCCAACAGAAGAGCCAACAGCCAAAGAA
GCAGACTTGATCCTTGAAACCGAAGAAAACTTCAGGAGAGGCGTGATCAGTGTTATCAGA
CAGATGCAAAGGGAGGTCGACAAAATCAAAAACATT---TACGTTTCCGACGTCCTGAAT
ATGAAA---AGTGCACTGGATGATCTGAATTCCTTAGCTTGCACGATTGAGGCCAGGGTA
AGCGAACAGGAAGATGCCGTGGAGGGACTGACCAAGGATACAATGCAGTTAGCCAGGGAG
ATCGTTGATAAAGAAAGGCTGAGAGAGAGGGAAGATAGGTTTCGAAGCTCCAACATCCGA
GTGATAGGGATTCCAGAGAAAGAAAACCGGGAGAACGGAGCGGTGGACATAATT------
------------------------------------------------------AAGGAA
GTAATTGAAGAA---------------AACTTTGCCGAGCTAGAA---GACCAGAGCCTC
GAGATTGTCAGCGCTCATCGTGTCCCTAATTCAGTGGATGAGCACAGACTCACGCCTAGA
CACATCTTAGTGAAGTTTGGGAGTGCTAGTGATAAGCAGAGAGTCCTAAAAGCTTCCAGA
GCAAAACAAGAAATAACCTACAGAGGGTCCAAGATCAGACTGACAGCTGACTTATCACCT
GGTACTATAGATGCACGCAGCCAGTGGTGTGGTATCATAAAAATTCTGCAAGACGAAGGC
TTTCAGCCAAGAATCCTTTATCCTGCCAAACTGGCATTTGATTTTAAAGGTAAAACCAAG
ATATTTTTT---GATATTGAGGAATTCAAGAAGTTTATCTCTGATATACCCTATTTGAAA
GATCTGTTGAAC---AATATACAT---------------
>Mus_spretus_L1TD1
------------------ATGTCGGGCGTGCAGTCCAAAGCAGCCAGGCTTCAAAAGGAG
CGG---------------------AAAGAAAAGCTG---TCGGCAGACAGGGAGAGAAAA
ACGGCCACATCTCTGTGCTTAAAGCACAGTGAAGTACCGGCATCCATGATGAAGCAGTTT
AATGCTTTAATGGAAATGCAAGAGGTGATGTTTGCAGAGATGAGAGAAACCTATAAAAAC
GATATAAAGGAAATGCTGTTA---AAACGAACAGCACCTTGGGTGAAGCATTTGGAAGAG
---------CGG---ATAGGGCAGCAAGAAGGAGATGCA---ATCTCGGAAAGGCCAAAG
CCAGGAGAGAAAGTG------GAAGAGTTAAGTTCTGGAACAGACGAGGACACTGAAAAC
---------------CTGACTGTGAGAAGCAAGAAGGGT---------------AAGCAG
GACAAAGCTAAACCACTCAACAGCAGCCATGTCCTGAAATCATCA---------------
------------CTAGAGAGAGAGGGAGAAGCCCTGCGTGGGGAACATGGCAGG------
------TGTGGAGAGAGCAGCGTCCTTGTAGAT---------------------GGGAAG
AATGCGAATGAGAAGCCAGCCCAAGAACCCCGCTGTCAGAGTGAAGAGAATCGTCTCAAG
GCCCCCAAAGAG---AGCCCG---CCCGAAGGAGGC---------------------GCC
GGAGCCACCCTGAGGCTGGCTGCTGACTTCTCGGCAGCCACGCTGGATGTCGGCAGGCAG
TGGAGCCAAGTCTTCCGCCTTCTGAAAGAAAAGGAGTTGGAGCCTGAGCTGCAGTGCTCC
GTGAAGTTGGCATTTAAGTGTGATGGGGAGGCGAACGTTTTCTCAGACCTTCACAGCCTC
CGTCAGTTTACCAGCAGAAAGCCTTTTCTGAGGGAGCTGCTGAAAGATGTGTTCCCGCAA
AATGAA---------------GGAGGAAGAAGAAACGAGCTTCGGGAAAGATTGGGTAAA
ACGNTAGGAGACACGAAGCATGAAGCTAGAAGAATATCGAGTGACAGTTTGAGCTTCCTG
TTCGTCAAAGAGGTAGAAGTCGCTAGT---CCAGAGGTGAAGACTTACAAAGAAGAAACA
CTGGACCGGAAGAATAAAGGAACTCTCAAGAAGCAGGAGGGGGAA---------------
---------------------------------------GAAGAAGAAATCTCAGAGACA
CAGGGA------------------------GAAGAAACTTCAGAGGGA------------
---------GAGACCTCAGAGTTGGGGGAGGAA---------------------------
------GAG------------------------------AGTTCGGAGTCA---------
GAG---------GAAGAAAGTTCAGAGTCGGGGGAGGAGGAAGAGGACTCTGGGGAGGAG
GAGGAGGAG---------------------------GNGGATGAGGAGGAGGAGGAAGAG
AACTCAGAAGTGGGGAAGAAGGAGGTAGCCTCCATACGAAGTGAAGTTCTGGGCTCGGCC
TTTCGGGGCCTTGCAGTGGCAGAA---GAATGTGGTGTTGGGAAAATCACCAGGAGTGCT
GAGGAGATTGGCTTAATTAGTTTGGTAGTA---GATTCTGAATCAGAGGAAGAAGTA---
------------------------------------------------------------
AACAGAAAGACGGCTTCCCAGACTAAGAAAAAGGAGACCTTCCATGGACTTAAAGAACTT
GCCTTTAGTTACCTGGTCTGGGACTCTAAGAAAAAAAAGCTGGTGAGATGCCAG------
---------------GAAGGAGGAGCAGCTGCTGCGTCTACTCAAAGGATCGGGATGCCG
TGTCTAACCTTATATTTGACTTCTCCATCAGAATCTTTAGGGGCAGGTAGC------GAT
GGTCCTAAAAGCCATTCATGTACAAAGTTGAGTGCTCTGTCACAAGTCACTCCACTTTTA
ATGAACATAGAAAAGGGGGGGTACAAGGCGCCGCAAACAGAAGAGCCAACAGCCAAAGAA
GCAGACTTGATCCTTGAAACCGAAGAAAACTTCAGGAGAGGCGTGATCAGTGTTATCAGA
CAGATGCAAAGGGAGGTCGACAAAATCAAAAACATT---TACGTTTCCGACGTCCTGAAT
ATGAAA---AGTGCACTGGATGATCTGAATTCCTTAGCTTGCACGATTGAGGCCAGGGTG
AGCGAACAGGAAGATGCCGTGGAGGGACTGACCAAGGATACAATGCAGTTAGCCAGGGAG
ATCGTTGATAAAGAAAGGCTGAGAGAGAGGGAAGATAGGTTTCGAAGCTCCAACATCCGA
GTGATAGGGATTCCAGAGAAGGAAAACCGGGAGAACGGAGCGGTGGACATAATT------
------------------------------------------------------AAGGAA
GTAATTGAAGAA---------------AACTTTGCCGAGCTAGAA---GACCAGAGCCTC
GAGATTGTCAGCGCTCATCGTGTCCCTAATGCAGTGGATGAGCACAGACTCACGCCTAGA
CACATCTTAGTGAAGTTTGGGAGTGCTAGTGATAAGCAGAGAGTCCTAAAAGCTTCCAGA
GCAAAACAAGAAATAACCTACAGAGGGTCCAAGATCAGACTGACAGCTGACTTATCACCT
GGTACTATAGATGCACGGAGCCAGTGGTGCGGTATCATAAAAATTCTGCAAGACGAAGGC
TTTCAGCCAAGAATCCTTTATCCTGCCAAACTGGCATTTGATTTTAAAGGTAAAACCAAG
ATATTTTTT---GATATTGAGGAATTCAAGAAGTTTATCTCTGATATACCCTATTTGAAA
GATCTGTTGAAC---AATATACAT---------------
>rat_L1TD1
------------------ATGTCAGGCGTGCAATCCAAAGCGGCTAGGCTTCAAAAGGAG
CAG---------------------AAAGAAAAGCCA---TCAGCAGATGGGGAAAGGAAA
ATGGCCACATCTCCGTGTTTAAAGCACAACGACGTACCGGCAGCCATGATGAAGCAGTTT
AATGCTTTGATGGAAATGCAAGATGCAATGTTTGCAGAGATGAGAGAAACCTATAAAAAT
GATATAAAGGAAGTGCTGTTG---CAACGCGCAGCACCCTGGGTGAAGCTTCTGGAAGAG
---------CGG---ATAGAACAGCAA---AGAGATGCA---GTCTCAGAAAGGCCAAAG
CCAGGAGAGAAAGTG------GAAGAGGAGCGTTCTGGAACAGACGAGGACACTGAAAAC
---------------ATAACTGTGAGAAGCAAGGAGAAGAGGAAGCCGGAGAGGAAGCAG
GACAAAGCTAAACAACTCAACAGCAGCCCTGTTGTGAAACCGTCA---------------
------------CTAGAGAGAGCAGGAGACGCCCTGCATCGTGAACGCGGGAGG------
------TGTGGAGAGAGCAGCAGCCTTGTAGACACTCTA---GAGAGGGAGTCCGTGAAG
AGTGCGGATGAGAGACCGGCCGAAGAGCCCGGCTGTCAGAGAGAAGAGAACCGTCTAAAG
GCCCCCGAAGAG---AGCACG---CCGGAAGGA------------------------GCC
GGAGCAACCCTGAGGCTGGCCGCTGACTTCTCCGCAGCCACTCTGGATATCGGCAGGCGG
TGGGGCCAAGTCTTCCGCCTTCTGAGAGAACGGGAATTGGAGCCCGAGTTGCAGTGCACG
GTGAAGTTGGCATTTAAGTGTGACGGTGAAGCAAAGGTTTTCTCAGACCTCCACAGCCTC
CGACAATTTGCCAACAGAAAGCCTTTTCTGAAGGAGTTGCTGAAAGATGTGTTCCCGCAA
AACGAG---ACGAGAAGTGAAGGAGGCAGAAGAAACGAGCTTCAAGAAAGATTGGGTAAA
ACTCTAGGAGACACGAAGCACGAAGCTAGAAGAATGGCAAGTGACAGTTTGAGTTTCCTG
TTCATCAAAGAGGTAAAAGTGGAAAGT---CCAGAGGTGAAGACTTACGAAGAAGAAACA
CTGGATCAGAAAGATAAAGAAACTCTCAAGAAGCAAGAGGCCTCA------AGGCTAGAG
------------------------------------GGGGAAGAAGAAATCTCAGGGAAA
CAGGGA------------------------GAAGAAACTTCAGAGGGA------------
---------GAGGCCTCAGAGTTGGGGGAGGAG------GAGGGTTCAGAGGAGGAAGAA
GAGGAGGAG------------------------------GGTTCAGAGTCA---GAAGAG
GAG---------GAGGACTCA---------------------------------------
------------------------------------GGGGAGGAGGAAGAGGAGGAAGAG
AACTCAGAAATGGGGAAAAAGGAAGAAACCTTGGTACTACATGACGCTCGAGGCTCAACC
TTTCAGGGCCTTACTGTGACAGAA---GAGCATTGCGATGAGAAAATCACCAGGAGTGCT
GAGGAGATTGGTTTAGTTAGTTTGGTGGTA---GACTCTGAATCAGAGGAAGAAGGA---
------------------------------------------------------------
AACAGAAAGACGTCTTCTCAGACTAAGAAAAAGGAGACCTTCCATGGACTTAAAGAACTT
GCCTTTAGTTACCTGGTTTGGGACTCTAAGGGAAAAAAGCTGGTGAAATGCCAG------
---------------GATGGTGGAGCAGCTGCCGAGTCTGGTCAAAGGTTTGGGATACCG
TGTCTGACCTTATATTTGGCTTCTCCATCTGAATCTCTAGGGGCAGGTAGT------GAT
GGTCCTAAAGGCTGTTCACGTACAAAGTCGAGTGTTCCGTCTCAAGCCACTCCACTTCTA
ATGAACACAGAAAAAGGGAGGTGCAAGACACCGCAAATAGAAGAGCTAATGGGCAAAGAG
GCAGACTTGATCCATGAAACCGAAGAAAACTTTAGAAGAGGCGTGATCGGTGTTATCAGA
CAGATGCAGAGGGAGGTGGAAAATATCAAAAACCTT---TACTTTTCAGATATCCTAAAC
ATGAAA---AGCTCAATGGATGATCTGAATTCCTTAGCGTGCATGATTGAAGCAAGGGTG
AACGAACAGGAAGATGCCTTGGAGGGGTTGGCCAAGGAGACACTGCAGTTGGCCAAGGAG
ATTGTTGATAAAGAAAGGCTGAGAGAGAGAGAGGACAGATTGCGGAGCTCCAACATCCGA
GTGATAGGGATTCCAGAGAAGGAAAACCGGGAGAACGGAGCAGAGGACATAATC------
------------------------------------------------------AAGGAA
GTAATTGAAGAA---------------AACTTTGCTGAGCTGGAA---GACCAGAGTCTC
GAGATTGTCAGTGCCCATCGAATCCCCAACTCAGTGGATGAGCACAGGCTCACGCCGAGA
CACATCTTGGTGAAGTTTTGGAATACTGGCGATAAGCAGAGAATTCTAAAAGCTTCCAGA
GCCAAAAAAGAAATAACCTACAGAGGAACCAAGATCAGGCTGACAGCCGACTTATCACCT
AGTACTATAGATGCAAGGAGTCAGTGGTCCAGCATCATAAAAATTCTGCAAGAAGAAGGC
TTTCAACCGAAAATCCTTTATCCTGCCAAACTGGCATTTGATTTTAAAGGTAAAACCAAG
GTATTTTTG---GATATTGAAGAATTCAAGAAGTTTATCTCAGATATTCCCTATTTGAAA
GAACTGTTTAAC---AATATGCCTTAG------------
>Chinese_hamster_L1TD1
------------------ATGTCGGGTATGCAATCAAAAGCAGCCAGGCTTCAAAAGGAG
CAC---------------------AAAGAAAAGCCG---TTAGTAAACACCGAGAGGGAA
ATGGCCTCATCAGAGGATTTAAAGTACAATGACGTATCGGCAGTCATGATGAAG---TTT
AGTGCTTTAATGGAAATGCAAGACATGATGTTTGTAGAGATGAGAGAAAGCCTTAAAAAT
GATCTAAAGGAAATGCTGATA---AAACGCACACCACCTGAGGTGAAGATTTCAGAGGAC
---------GGG---AGAGCGCAGCAAGAAGGAAAAGATTCAGCTGCAGAACGGCCAAAG
CCGGGAGAGAAAGTG------GAGGAGGAAAGTTCTGGAACA---GATGACACTGAAAAC
---------------CTCACTGTGAAAAGCCAGGCGAAGAGCAAGCTGAGTAGGAAGCAG
CCCAAAAAACAACTCAGCAGCCACCGCAGCGGCGTGAAACGCTCG---------------
------------CTAGAGAGGATGGGAGAAGCCAGGCGTCGTGTAGGTGACAGG------
------TATAGAGAGAGCAGTGGAGAGGTGGGTGTTCTA------GGAGAGGACCCGAAG
ACTGGGGAGGACGAACCAGCCAAGGAAACAAGACATCAGAATAAAGAGAACCCCCTAAAT
GCCTCTGGAGGGGGCAGCACG---CCACAAGAG---------------------------
GGAGCCATCCTTAGGCTGGCTGCTGACTTCTCCTCAGCAACGCTGGATATCAACAAGCAG
TGGGGCCGCATCTTCCGCCTTCTAAAAGAGAAGGAGCTGGAACCTGAGCTGCAGTGCTCA
GTTAAGTTAGCCTTTAAATGTGACGGAGAAGCAAAGACCTTCTCAGACCTTTCCAGCCTC
CGGCAGTTCACCACCACAAAGCCTTTTCTGAAAGAGCTGCTGAAAGATGTGCTCCCACAA
AACGAA---GCAAGAAAT---GGG---------------CTTCAAGAAAGATTGGGAAAA
ACTCTAGGAGACACAAAGCATGAAGCTAGAAGAATAGCATGTGATAGTTTGAGCTTCCTA
TTCATCAACGAGGTAAAAGTTGCTAGT---CCAAACATGAAGACTTAC---GAAGAAACG
TTGGAGCAGAAGGATAAAGAAGCTCTCAAGCTGGAGAGA---------------------
---------------------------------------CAGGAGGCTTCGGGGGCAGAG
GAGGGA------------------------GAAGAGACTTCAGAGGGA------------
---------GAAGCTTCAGAGATGGGGGAAGAA------GAGGATTCAGAGTTGGAGGAG
GAGGAGGAGGAAGAG---------------------------------------------
------------GGGGACTCAGAG---TTGGGGGAGGAGGAAGAGGAGGACTCAGAGTTG
GGGGAGGAGGAAGAGACCTCG---------------GGGGAAGAGGAGGAG---------
CATTCAGAGATAGGGGAGGAGGAAGATGCCTCTGTACTCCATGAAACACAAGACTCAACT
TTTCAGGGCCTGACTGTGGTACAA---GAGCATGGAGTTGAGAAAATCACCAGGAGT---
GATGAGATTGGTTTAATTAGTTTGATAGTA---GATTCTGAAACAGACGAAGCAAAAGGA
------------------------------------------------------------
AATTTAAAGAAGAATTCCCAGACCAAGAAAAGGGAGACCTTCCATGGACTTAGAGAACTT
GCCTTTAGCTACTTGGTTTGGGACTCTAAGGAGAAAAATCTGGTCAAGTGCCAG------
---------------GAGGGAGGAGCAGCTGCCGTGACTAGTCAGGGGATTGGGATACCC
TGCCTAACCTTGTACTTAACTTCTCCATCAGAATCCCTACAGATAGGCAGT------GAT
GGTCCAAAAAGCCATTCACATTCAAACCTGAGTATTCCATCACAAGTCACTCCACTTTTA
ATGAACATGGAGAAAGGGAGATACAAGATCCCGCCAGTAGCAGAGCCAACAGCCAAAGAC
GCAGACTTGATCCGTGACACTGAGGAAAACTTCAGAAGAAGTGTGATCAGTACTATCAGA
CAGATGCAGAGGGAGGTTGAAAATATTAAAAACCTT---TACTTCTTTGATGTCTTAAAT
ATGAAG---AGTTCAGTGGATGATCTGAATTCCTTAGCGTGCATGATTGAGGCAAGAGTG
AATGAGCAAGAAGAGGCAGTGGAGGGACTCACCAAGGAGACAATGCAGCTGGCCAAGGAG
ATCGTTGATAAAGAAAGGCTGAGAGAGAGGGAGGATAGATTGCGCAGCTCCAACATCCGA
GTGATAGGAATCCCAGAAAAAGAAAACCGGGAGAATGGAGCAGAGGACATAATT------
------------------------------------------------------AAGGAA
ATAATAGAAGAA---------------AACTTTGCCGAGCTAGAA---GACTCGAGTCTC
GAGATTGTCAGTGCTCATCGAATCCCAAATGCAGTGGATGAACACAGACTCACACCCAGA
CACATCTTGGTGAAGTTTTGGAGTGCTGGTGATAAACAGAAAATCCTGAAAGCTTCTAGA
GCAAAAAGAGAAATAACCTACAGAGGGTCAAAAATCAGAATGACAGCTGATTTATCACCT
GGCACTATAGATGCCAGAAGTCAGTGGTCTGGGATCATAAAAATTCTGCAAGAAGAAGGC
TTTCAACCGAGAATCCTTTATCCTGCCAAACTGGCGTTTGATTTTAAGGGTAAAACTAAA
GTATTTTTT---GATATTGAAGAATTTAAGAAGTTTGTTTCTGATATACCATTTTTGAAA
GAAGCGTTGAAC---AATGTACTTTAG------------
>Oecomys_bicolor_L1TD1
------------------ATGTCGGGTGTGCAATCGAAAGCAGCTAGGCTTCAAAAGGAG
CAC---------------------AAAGAGAAGACT---TTAGCAGACACCAAGAGGGAA
ATGGCCGCGTCGGTGGATTTAAAAAACAACGACGTATCGGTAGTCATGATGAAGAAGTTT
AATGCTTTAATGGAAATGCAAGACATGATGTTTGTAGAGATGAGAGAAAGCCTTAAAAAT
GATCTAAAAGAAATGCTGGTA---AGACATATACCACCTGAGGGGAAGAGTTCGGTGGAC
---------GAG---ACGGAGCAACAAGAAGGGAAAGCCTCGGCCTCTGAATTACCAAAG
CCAGGAGAGAAAGTG------GAGGAG---------GGAACAGCTGAGGACACTAAAAAC
---------------CTCGGTGTGAAAGGCGAGGAAAGGAGCAAGCAGAGTAGGAAGCAG
---AAG---AAAACACTCAGCGGTGCCCTCGGCGTGAAACCATCG---------------
------------CTGGAGAGGATGGGAGAAGCCCCGCAAGACAGTCCG------------
------------------------------------------------GGTCCAGGAGAG
GATGCA------------------GAAACAAGCCATCAGAATCAAGAGAACCTCCTAAGT
GCCCCCAGAGAGGGCAGCGCA---CTTCAA---------------------------GAG
GGAGCCATCCTTAGGCTGGCTGCTGACTTCTCATCAGCAACGCTGGATATCAACACACGG
TGGGGCCGTGTCTTCCGCCTTCTGAAAGAGAAGGAGCTGGAACCTGAGCTGCAGTGCTCC
GTTAAGTTAGTGTTTAAATGTGATGGTAAAACAGAGGCTTTCTCGGACCTCAACAGCCTC
CAACAGTTTGCCAACAGAAAGCCTTTTCTGAAGGAATTACTGAAAGATGCACTCCCACAA
AAC------------------GGAGGA---AGAAATGAGCTTCAAGAAAGACTGGGTAAA
ACTCTAGGAGATACAAAGCGTGAAGCCAGAAGAATAGCGGATGATAGTTTGAGCCTCCTT
TTCATCAATGAGGTGAAGGTTGCTAGT---CCACATGTGAAGACTTATGGAGAAGAAACG
TTGGAACAGAAGGATAAAGAAATTCTCAGGTTGGAGAGGCAGAAGACCTTGAGGCTGGAG
GAG------------------------------------GGAGAAGAAATCCCAGAGATA
AAGGGA------------------------GAAGAAACTTCAGAAGGA------------
---------AACACCTCAGAGATGGGGGAT------------GGTTCAGAGTTGGAAGAG
TCAGAAGGG------------------------------GCCTCTGGGTTGGAGGTGGAG
TCA---------GAAGGGTGCTCCTGGTCAGAGCCGGTGTCAGAAGAAGACCCCCTGTCA
GAGGAGGAAGAACAGACCTCC------------GGGGAGGAGGAAGAGGAC---------
------------------------------TCTGTACTGCATGAAACACGAGGCTCAACC
TTCCAAGGCCTTAGTGTGGTAGAA---GAGCCTGGAGCTAAGAAAATCGCCAGGAATGGT
GAGGAGATTGGTTTAATTAGTTTGGTAGTA---GACTCTGAATCAGAAGACGGA------
------------------------------------------------------------
AATGTAAAGACGACTCCCCAGACTAAGAAAAAGAGGTCCTTCCATGGGCTTAGAGAACTT
GCCTTTAGCTACTTGGTTTGGGACTCTAAGAAAAAGAAGCTGGTCAAGGGCCAG------
---------------GAGGAAGGAGCAGCTGCCAGGATGAGCCAGGGGATCGGAACACCC
TGTCTAACCTTGTACTTGGCTTCTCCATCAGAATCCCAGAAGGCAGGCAGG------GAT
GTTCCTGAAAGCCTTTCAGGAACAAACAGGAGTGTTCCATCC------------CTTTCA
ATGAACACGGAGAAGGGGAGATGGAAGGCTTNACAAATAGAAGGGCTAACAGCCAAAGAA
ACAGACTGGATCCATGAAACCGAGGAAAGTTTTAGAAAAAGTGTGATCAGTATGATTGGG
CAGATGCAAAGGGAAGTTGAAAATATTAAAAAACTT---TACTTTTATGATGTCTTAAAT
ATGAAG---AGTTCAATAGATGATCTGAATTCCTTGGCGTGTATGATCGAAGCGAGAGTA
AATGAGCANGAGGAGGCTGTGGAGGGACTGACGAAAGATACAATGCAGTTGGCCAAGGAG
ATCGTGGATAAAGAAAGGCTGAGAGAGAGAGAGGATAGATTGCGGAGCTCCAACATCCGA
GTGATAGGAATCCCAGAGAAAGAAAACCGAGAGAATGGAGCAGAGGACATAATT------
------------------------------------------------------AAGGAA
ATAATAGAAGAA---------------AACTTTGCTGAGCTAGAA---GACCAGTGTCTG
GAGATTGTCAGTGCTCATCGAATCCCCAACGCCGTGGATGAACATAGACTCACACCTAGA
CACATCTTGGTGAAGTTTTGGAGTGCTGTGGATAAACAGAAAATTCTAAAAGCTTCTAGA
GCAAAAAAAGAAATAACCTACAGGGGGTCCAAGGTCAGAATGACAGCCGACTTATCACCT
GGCACCATAGATGCCAGAAGTCAATGGTCCGGGATCATCAAAATTTTACAAGAAGAAGGC
TTTCAACCGAGAATCCTTTATCCTGCCAAACTGGCATTTGATTTTAAGGGTAAAACCAAG
GTATTTTTT---GATATTGAAGAATTTAAGAAGTTTACTTCTGATATACCCTTTTTGAAA
GAACTATTGCAC---AATATACTT---------------
>Reithrodontomys_fulvescens_L1TD1
------------------ATGTCGGGTGTGCAATCGAAAGCAGCTAGGCTTCAAAAGGAG
CAC---------------------AAAGAGAAGACT---TTAGCAGACACCAAGAGGGAA
ATGGCCGCGTCGGTGGATTTAAAAAACAACGACGTATCGGTAGTCATGATGAAGAAGTTT
AATGCTTTAATGGAAATGCAAGACATGATGTTTGTAGAGATGAGAGAAAGCCTTAAAAAT
GATCTAAAAGAAATGCTGGTA---AGACATATACCACCTGAGGGGAAGAGTTCGGTGGAC
---------GAG---ACGGAGCAACAAGAAGGGAAAGCCTCGGCCTCTGAATTACCAAAG
CCAGGAGAGAAAGTG------GAGGAG---------GGAACAGCTGAGGACACTAAAAAC
---------------CTCGGTGTGAAAGGCGAGGAAAGGAGCAAGCAGAGTAGGAAGCAG
---AAG---AAAACACTCAGCGGTGCCCTCGGCGTGAAACCATCG---------------
------------CTGGAGAGGATGGGAGAAGCCCCGCAAGACAGTCCG------------
------------------------------------------------GGTCCAGGAGAG
GATGCA------------------GAAACAAGCCATCAGAATCAAGAGAACCTCCTAAGT
GCCCCCAGAGAGGGCAGCGCA---CTTCAA---------------------------GAG
GGAGCCATCCTTAGGCTGGCTGCTGACTTCTCATCAGCAACGCTGGATATCAACACACGG
TGGGGCCGTGTCTTCCGCCTTCTGAAAGAGAAGGAGCTGGAACCTGAGCTGCAGTGCTCC
GTTAAGTTAGTGTTTAAATGTGATGGTAAAACAGAGGCTTTCTCGGACCTCAACAGCCTC
CAACAGTTTGCCAACAGAAAGCCTTTTCTGAAGGAATTACTGAAAGATGCACTCCCACAA
AAC------------------GGAGGA---AGAAATGAGCTTCAAGAAAGACTGGGTAAA
ACTCTAGGAGATACAAAGCGTGAAGCCAGAAGAATAGCGGATGATAGTTTGAGCCTCCTT
TTCATCAATGAGGTGAAGGTTGCTAGT---CCACATGTGAAGACTTATGGAGAAGAAACG
TTGGAACAGAAGGATAAAGAAATTCTCAGGTTGGAGAGGCAGAAGACCTTGAGGCTGGAG
GAG------------------------------------GGAGAAGAAATCCCAGAGATA
AAGGGA------------------------GAAGAAACTTCAGAAGGA------------
---------AACACCTCAGAGATGGGGGAT------------GGTTCAGAGTTGGAAGAG
TCAGAAGGG------------------------------GCCTCTGGGTTGGAGGTGGAG
TCA---------GAAGGGTGCTCCTGGTCAGAGCCGGTGTCAGAAGAAGACCCCCTGTCA
GAGGAGGAAGAACAGACCTCC------------GGGGAGGAGGAAGAGGAC---------
------------------------------TCTGTACTGCATGAAACACGAGGCTCAACC
TTCCAAGGCCTTAGTGTGGTAGAA---GAGCCTGGAGCTAAGAAAATCGCCAGGAATGGT
GAGGAGATTGGTTTAATTAGTTTGGTAGTA---GACTCTGAATCAGAAGACGGA------
------------------------------------------------------------
AATGTAAAGACGACTCCCCAGACTAAGAAAAAGAGGTCCTTCCATGGGCTTAGAGAACTT
GCCTTTAGCTACTTGGTTTGGGACTCTAAGAAAAAGAAGCTGGTCAAGGGCCAG------
---------------GAGGAAGGAGCAGCTGCCAGGATGAGCCAGGGGATCGGAACACCC
TGTCTAACCTTGTACTTGGCTTCTCCATCAGAATCCCAGAAGGCAGGCAGG------GAT
GTTCCTGAAAGCCTTTCAGGAACAAACAGGAGTGTTCCATCC------------CTTTCA
ATGAACACGGAGAAGGGGAGATGGAAGGCTTNACAAATAGAAGGGCTAACAGCCAAAGAA
ACAGACTGGATCCATGAAACCGAGGAAAGTTTTAGAAAAAGTGTGATCAGTATGATTGGG
CAGATGCAAAGGGAAGTTGAAAATATTAAAAAACTT---TACTTTTATGATGTCTTAAAT
ATGAAG---AGTTCAATAGATGATCTGAATTCCTTGGCGTGTATGATCGAAGCGAGAGTA
AATGAGCANGAGGAGGCTGTGGAGGGACTGACGAAAGATACAATGCAGTTGGCCAAGGAG
ATCGTGGATAAAGAAAGGCTGAGAGAGAGAGAGGATAGATTGCGGAGCTCCAACATCCGA
GTGATAGGAATCCCAGAGAAAGAAAACCGAGAGAATGGAGCAGAGGACATAATT------
------------------------------------------------------AAGGAA
ATAATAGAAGAA---------------AACTTTGCTGAGCTAGAA---GACCAGTGTCTG
GAGATTGTCAGTGCTCATCGAATCCCCAACGCCGTGGATGAACATAGACTCACACCTAGA
CACATCTTGGTGAAGTTTTGGAGTGCTGTGGATAAACAGAAAATTCTAAAAGCTTCTAGA
GCAAAAAAAGAAATAACCTACAGGGGGTCCAAGGTCAGAATGACAGCCGACTTATCACCT
GGCACCATAGATGCCAGAAGTCAATGGTCCGGGATCATCAAAATTTTACAAGAAGAAGGC
TTTCAACCGAGAATCCTTTATCCTGCCAAACTGGCATTTGATTTTAAGGGTAAAACCAAG
GTATTTTTT---GATATTGAAGAATTTAAGAAGTTTACTTCTGATATACCCTTTTTGAAA
GAACTATTGCAC---AATATACTT---------------
>Nectomys_squamipes_L1TD1
------------------ATGTCGGGTGTGCAATCTAAAGCAGCTAGGCTTCAAAAGGAG
CAC---------------------AAAGAAAAGACT---TTAGCAGACACCAAGAGGGAA
ATGGCCGCGTCGGTGGATTTAAAAAACAACGACGTGTCGGTAGTCATGATGAACAAGTTT
AATGCTTTAATGGAAATGCAAGACATGATGTTTGTAGAGATGAGAGAAAGCCTTAAAAAT
GATCTAAAGGAAATGCTGGTA---AAACATATACCACCTGAGGGGAAGAGTGCGGCGGAC
---------GAG---AGAGAGCAACAAGAAGGAAAAGCCTCAGCCTCCGAATGGCCAAAG
CCAGGAGAGAAAGTG------GAGGAGGGAAGTTGTGGAACAGATGAGGACACTAAAAAC
---------------CTCGCTGTGAAAGGCGAGGAAAAGAGCAAGCAGAGTAGGAAGCAG
---AAG---AAAACACTCAGCGGCGCCCGCAACGTGAAACCATCG---------------
------------CTGGAGAGGATGGGAGAAGCCCCGCAGGACGGTCCA------------
------------------------------------------------GGTCCAGGAGAG
GATGCA------------------GAAACAAGCCATCAGAATCAAGAGAACCTCCTAAGT
GCCCCCAGAGAGGGCAGCGCG---CCTCAA---------------------------GAG
GGAGCCATCCTGAGGCTGGCTGCTGACTTCTCATCAGCAACGCTGGATATCAACACACGG
TGGGGCCGCGTCTTCAGCCTTCTGAAAGAGAAGGAGCTGGAACCTGAGCTCCAATGCTCC
GTTAAGTTAGTGTTTAAATGTGATGGTGAAGCAAAGGCTTTCTCGGACCTCTACAGCCTC
CAACAGTTTGCCAGTAGAAAGCCGTTTCTAAAGGAATTACTGAAAGATGCACTCCCACAA
AAC------------------GGAGGA---AGAAATGAG---------------GGTAAA
ACTCTAGGAGATACAAAGCGTGAAGCCAGAAGGATAGCGGATGATAGTTTGAGCCTCCTT
TTCATCAATGAGGTGAAGGTTGCTAGT---CCACTTGTGAAGACTTACGGAGAAGAAACA
TTGGAACAGAAGGATAAAGAAATTCTCAGCTTGGAGAGGCAGAAGACCTTGAGGCTGGAG
GAG------------------------------------GGAGAAGAAATCCTAGAGATA
AAGGGA------------------------GAAGAAACTTCAGAAGGA------------
---------GACACCTCAGAGATTGGGGAT------------GGTTCAGAGTTGGGAGAG
TCAGAGGGG------------------------------TCCTCCAGGTCGGAGGTGGAG
TCA---------GAAGGGTGCTCCGGGTCGGAGGCGGTGTCAGAAGAAGACCCCCTGTCA
GAGGAGGAAGAACAGACTTCC------------GGGAAGGAGGAAGAGGAC---------
------------------------------TCTGTACTGCATGAAACACAAGGCTCAACC
TTCCAGGGCCTTNGTGTGGTAGAA---GAGCATGGAGCTAAGAAAATCGCCAGGAATGGT
GAGGAGATTGGTTTAATTAGTTTGGTAGTA---GACTCTGAACCAGAAGAGGGA------
------------------------------------------------------------
AATGTAAAGATGACTTCCCAGACTAAGAAAAAGAGGACCTTCCATGGGCTTAGAGAACTT
GCCTTTAGCTACTTGGTTTGGGACTCTAAGAAAAAGAAGCTGGTCAAGGGCCAG------
---------------GAGGAAAGAGCAGCTGCCAGGACTAGCCAGGGGATTGGAACACCC
TGTCTAACCTTGTACTTGGCTTCTCCATCAGAATCTCGGAAGGCAGGCAGG------GAT
GGTCCTGGAAGTCTTTCAGCAACAAACGTGAGTGTTCCATCA------------CTTTCG
ATGAACACGCGGAAGGGGAGATGGAAGGCTTCACAAATAGAAGGGCTAACAGCCAAAGAA
ACAGACTTGATCCGTGAAACCGAGGAAAGTTTTAGAGAAAGTGTGATCAGTATGATTGGG
CAGATGCAAAGGGAGGTTGAAAATATTAAAAAACTT---TACTTTTATGATGTCTTAAAT
ATGAAA---AGTTCAATAGATGATCTGAATTCCTTGGCGTGCATGATCGAAGCAAGAGTA
AATGAACAGGAGGAGGCTGTGGAGGGACTGACGAAAGATACAATGCAGTTGGCCAAGGAG
ATCGTGGATAAAGAAAGGCTAAGAGAGAGAGAGGATAGATTGCGAAGCTCCAACATCCGA
GTGATAGGAATCCCAGAAAAAGAAAACCGAGAGAATGGAGCAGAGGACATAATT------
------------------------------------------------------AAGGAA
ATAATAGAAGAA---------------AACTTTGCTGAGCTAGAC---AACCAGTGTCTG
GACATTGTTAGTGCTCATCGAATCCCCAACGCGGTGGATGAACACAGACTCACACCTAGA
CACATCTTGGTAAAGTTTTGGAGTGCTGTGGATAAACAGAAAATTCTAAAAGCTTCTAGA
GCAAAAAAAGAAATAACCTACAGGGGGTCCAAAATCAGAATGACAGCCGACTTATCACCT
GGCACCATAGANGCCAGAAGTCAGTGGTCTGGGATCATCAAAATTTTACAAGAAGAAGGC
TTTCAACCGAGAATCCTTTATCCTGCCAAACTGGCCTTTGATTTTAAGGGTAAAACCAAG
GTATTTTTT---GATATTGAAGAATTTAAGAAGTTTACTTCTGATATACCCTTTCTGAAA
GAACTATTGAAC---AATATACTT---------------
>Oryzomys_couesi_L1TD1
------------------ATGTCGGGTGTGCAATCTAAAGCAGCTAGGCTTCAAAAGGAG
CAC---------------------AAAGAAAAGACT---TTAGCAGATACCAAGAGGGAA
ATGGCCGCGTCGGTGGATTTAAAAAACAACGACGTATCGGTAGTCATGATGAAGAAGTTT
AATGCTTTAATGGAAATGCAAGACATGATGTTTGTAGAGATGAGAGAAAGCCTTAAAAAT
GATCTAAAGGAAATGCTGGTA---AAACATATACCACCTGAGGGGAAGAGTGCGACGGAC
---------GAG---AGAGAGCAACAAGAAGGGAAAGCCTCAGCCTCCGAATGGCCAAAG
CCAGGAGAGAAAGTG------GAGGAGGGAAGTTGTGGAACAGATGAGGACACTAAAAAC
---------------CTCGCTGTGAAAGGCGAGGACAAGAGCAAGCAGAGTAGGAAGCAG
---AAG---AAAACAGTCAGCAGCGCCTGCAGCGTGAAACCATCG---------------
------------CCGGAGAGGATGGGAGAAGCCCCGCAGGACGGTCCA------------
------------------------------------------------GGTCCAGGAGAG
GATGCA------------------GAAACAAGCCATCAGAATCAAGAGAACCTCCTAAGT
GCCCCCAGAGAGGGCAGCGCG---CCTCAA---------------------------GAG
GGAGCCATCCTCAGGCTGGCTGCTGACTTCTCATCAGCAACGCTGGATATCAACACACGG
TGGGGCCGCGTCTTCAGCCTTCTGAAAGAGAAGGAGCTGGAACCTGAGCTCCAGTGCTCC
ATTAAGTTAGTGTTTAAATGTGATGGTGAAGCAAAGGCTTTCTCGGACCTCTACAGCCTC
CAACAGTTTGCCAGCAGAAAGCCGTTTCTGAAGGAATTACTGAAAGATGCACTCCCACAA
AAC------------------GGAGGA---AGAAATGAG---------------GGTAAA
ACTCTAGGAGATACAAAGCGTGAAGCCAGAAGAATAGCGGATGATAGTTTGAGCCTCCTT
TTCATCAATGAGGTGAAGGTTGCTAGT---CCACTTGTGAAGACTTATGGAGAAGAAACA
TTGGAACAGAAGGATAAAGAAATTCTCAGGTTGGAGAGGCAGAAGACCTTGAGGCTGGAG
GAG------------------------------------GGAGAAGAAATCCTAGAGATA
AAGGCA------------------------GAAGAAACTTCAGAAGGA------------
---------GACACCTCAGAGATGGGGGAT------------GGTTCAGAGTTGGGAGAG
TCAGAGGGG------------------------------TCCTCCCGGTTGGCGGTGGAG
TCA---------GATGGGTGCTCCGGGTCGGAGGCGGTGTCAGAAGAAGACCCCCTGTCA
GAGGAGGAAGAACAGACCTCC------------GGGGAGGAGGAAGAGGAC---------
------------------------------TCTGTACTGCATGAAACACAAGGCTCAACC
TTCCAGGGCCTTAGTGTGGTAGAA---GAGCAAGGAGCTAAGAAAATCGCCAGGAATGGT
GAGGAGATTGGTTTAATTAGTTTGGTAGTA---GACTCTGAACCAGAAGAGGGA------
------------------------------------------------------------
AATGTAAAGATGACTTCCCAGACTAAGAAAAAGAGGACCTTCCATGGGCTTAGAGAACTT
GCCTTTAGCTACTTGGTTTGGGACTCTAAGAAAAAGAAGCTGGTCAAGGGCCAG------
---------------GAGGAAAGAGCAGCTGCCAGGACTAGCCAGGGGATTGGAACACCC
TGTCTAACCTTGTACTTGGCTTCTCCATCAGAATCCCGGAAGGAAGGCAGG------GAT
GGTCCTGGAAGCCTTTCAGGAACAAACATGAGTGTTCCATCA------------CTTTCA
ATGAACCCGGAGAAGGGGAGATGGAAGGCTTCACAAATAGAAGGGTTAACCGCCAAAGAA
ACAGACTTGATCCGTGAAACCAAGGAAAGTTTTAGAAAAAGTGTGATCAGTATGATTGGG
CAGATGCAAAGGGAGGTTGAAAACATTAAAAAACTT---TACTTTTATGATGTCTTAAAT
ATGAAG---AGTTCAATAGATGATCTGAATTCCTTGGCGTGCATGATTGAAGCAAGAGTA
AATGAACAGGAGGAGGCTGTGGAGGGACTGACGAAAGATACAATGCAGTTGGCCAAGGAT
ATCGTGGATAAAGAAAGGCTAAGAGAGAGAGAGGATAGATTGCGAAGCTCCAACATCCGA
GTGATAGGAATCCCAGAAAAAGAAAACCGAGAGAATGGAGCAGAAGACATAATT------
------------------------------------------------------AAGGAA
ATAATACAAGAA---------------AACTTTGCTGAGCTAGAA---GACCAGTGTCTG
GACATTGTTAGTGCTCATCGAATCCCCAATGCGGTGGATGAACACAGACTCACACCTAGA
CACATCTTGGTGAAGTTTTGGAGTGCTGTGGATAAACAGAAAATTCTAAAAGCTTCTAGA
GCAAAAAAAGAAATAACCTACAGGGGGTCCAAAATCAGAATGACAGCCGATTTATCACCT
GGCACCATAGACGCCAGAAGTCAGTGGTCTGGGATCATCAAAATTTTACAAGAAGAAGGC
TTTCAACCGAGAATCCTTTATCCTGCCAAACTGGCCTTTGATTTTAAGGGTAAAACCAAG
GTATTTTTT---GATATTGAAGAATTTAAGAAGTTTACTTCTGATATACCCTTTTTGAAA
GAACTATTGAAC---AATATACTT---------------
>Oligoryzomys_microtis_L1TD1
------------------ATGTCGGGTGTGCAGTCTAAAGCAGCTAGGCTTCAAAAGGAG
CAC---------------------AAAGAAAAGACT---TTAGCAGACACCAAGAGGGAA
ATGGCCGCATTGGCGGATTTAAAAAACAACGACGTCTCGGTAGTCATGATGAAGAAGTTT
AATGCTTTAATGGAAATGCAAGACATGATGTTTGTAGAGATGAGAGAAAGCCTTAAAAAT
GATCTAAGGGAAATGCTGGTA---AAACATATACCATCTGAGGGGAAGAGTTCAGCGGAC
---------GAG---AGAGAGCAACAAGAAGGGAAAGCCTCAGCCTCCGAAGGGCCAAAG
CCAGGAGAGAAAGTGGAG---GAGAAGGGAAGTTGTGGAACAGATGGGGACACTAAAAAC
---------------CTCGCTGTGAAAGGCGAGGAAAGGAGCAAGCAGAGTAGGAAGCAG
---AAG---AAAACACTCAGCGGCGCCCGCAGTGTGAAACCATCG---------------
------------CAGGAGAGGGTGGGAGAAGCCCCGCAGGACCGTCCA------------
------------------------------------------------GGTCCAGGAGAG
GATGCA------------------GAAACAAGCCATCAGAATCAAGAGAACCTCCTAAGT
GCCCCCAGAGAGGGCAGCGCG---CCTCAA---------------------------GAG
GGAGCCATCCTTAGGCTGGCTGCTGACTTCTCATCAGCAGCGCTGGATATCAACACACGG
TGGGGCCGCGTCTTCCGCCTTCTGAAAGAGAAGGAGCTGGAACCTGAGCTCCAGTGCTCC
GTTAAGTTAGTGTTTAAATGTGATGGTGAAGCAAAGACTTTCTCGGACCTCTACAGCCTC
CAACAGTTTGCCAGCAGAAAGCCTTTTCTGAAGGAATTACTGAAAGATGCACTCCCACAA
AAC------------------GGAGGA---AGAAATGAGCTTCAAGAAAGATTGGGTAAA
ACTCTAGGAGATACAAAGCGTGAAGCCAGAAGACTAGCGGATGATAGTTTGAACCTCCTT
TTCATCAATGAGGTGAAGGTTGCTAGT---CCACATGTGAAGACTTATGGACAAGAAACG
TTGGAACAGAAGGATAAAGAAATTCTCAGGTTGGAGAGGCAGAAGACCTTGAGGCTGGAG
GAG------------------------------------GGAGAAGAAATCCCAGAGATA
AAGGGA------------------------GAAGAAACTTCAGAAGGA------------
---------GACACCTCAGAGATTGGGGAT------------GGTTCAGAGTTGGAAGAG
TCAGAAGGG------------------------------ACCTCCAGGTCGGAGGTAGAG
TCA---------GAAGGGTGCTCCAGGTCAGAGGCCGTGTCAGAAGAAGACCCCCTGTCC
GAGGAGGAAGAACAGACTTCTGAGGAAGAGGAAGGGGAGGAGGAAGAGGAC---------
------------------------------TCCGTACTGCATGAAACACGAGGCTCAGCC
TTCCAGAGCCTTAGAGTGGTAGAA---GAGCATGGAGCTAAGAAAATCGCCAGGAATAGT
GAGGAGATTGGTTTAATTAGTTTGGTAGTA---GACTCTGAATCAGAAGAGGAA------
------------------------------------------------------------
AATGTAAAGATGACTTCCCAGACTAAGAAAAAGAGGACCTTCCATGGGCTTAGAGAACTT
GCCTTTAGCTACTTGGTTTGGGACTCTAAGAAAAAGAAGCTGGTCAAGGGCCAG------
---------------GAGGAAGGAGCAGCTGCCAGAACTAGCCAGGGGATTGGAACACCC
TGTCTAACCTTGTACTTGGCTTCTCCATCAGAATCCCGGAAGGCAGGCAGG------GAT
GGTCCTGGAAGCCTTTCAGGAACAAACATGAGTGTCCCATCA------------CTTTCA
GTGAACACGGAGAAGGGGAGGTGGAAGGCTTCACAAATAGAAGGNCTAAGAGCCAAAGAA
ACAGGCTTGATCCGTGAAACCGAGGAAAGTTTCAGGAAAAGTGTGATCAGTATGATTGGG
CAGATGCAAAGGGAGGTTGAAAATATTAAAAAGCTT---TACTTTTACGATGTCTTAAAT
ATGAAA---AGTTCGATAGATGATCTGAATTCCTTGGCGTGCATGATCGAAGCAAGAGTA
AATGAACAGGAGGAGGCTGTGGAGGGGCTGACGAAGGACACAGTGCAGTTGGCCAAGGAG
ATCGTGGATAAAGAAAGGCTAAGAGAGAGAGAGGACAGACTGCGAAGCTCCAACATCCGA
GTCATAGGAATCCCGGAAAAAGAAAACCGGGAGAATGGAGCAGAGGACATAATT------
------------------------------------------------------AAGGAA
ATAATAGAAGAA---------------AACTTTGCTGAGCTAGAA---GACCACTGTCTG
GATATTGTTAGTGCTCATCGAATCCCCAATGCGGTGGATGAACACAGACTCACGCCTAGA
CACATCTTGGTGAAGTTTTGGAGTGCTGTGGATAAACAGAAAATTCTAAAAGCTTCTAGA
GCCAAAAAAGAAATAACCTACAGGGGCTCCAAAATCAGAATGACAGCCGACTTATCACCT
GGCACCATAGACGCCAGAAGTCAGTGGTCCGGGATCATCAAAGTTTTACAAGAAGAAGGC
TTTCAGCCGAGAATCCTTTATCCTGCCAAACTGGCCTTTGATTTTAAGGGCAAAACCAAG
GTATTTTTT---GATATTGAAGAATTTAAGAAGTTTACTTCTGATATACCCTTTTTGAAG
GAACTATTGAAC---AATATACTT---------------
>Oryzomys_palustris_L1TD1
------------------ATGTCGGGTGTGCAGTCTAAAGCAGCTAGGCTTCAAAAGGAG
CAC---------------------AAAGAAAAGACT---TTAGCAGATACCAAGAGGGAA
ATGGCCGCGTCGGTGGATTTAAAAAACAACGACGTATCGGTAGTCATGATGAAGAAGTTT
AATGCTTTAATGGAAATGCAAGACATGATGTTTGTAGAGATGAGAGAAAGCCTTAAAAAT
GATCTAAAGGAAATGCTGGTA---AAACATATACCACCTGAGGGGAAGAGTGCGACGGAC
---------GAG---AGAGAGCAACAAGAAGGGAAAGCCTCAGCCTCCGAATGGCCAAAG
CCAGGAGAGAAAGTG------GAGGAGGGAGGTTATGGAACAGATGAGGACACTAAAAAC
---------------CTCGCTGTGAAAGGCGAGGACAAGAGCAAGCAGAGTAGGAAGCAG
---AAG---AAAACAGTCAGCGGCGCCTGCAGCGTGAAACCATCG---------------
------------CTGGAGAGGATGGGGGAAGCCCCGCAGGATGGTCCA------------
------------------------------------------------GGTCCAGGAGAG
GATGCA------------------GAAACAAGCCATCAGAATCAAGAGAACCTCCTAAGT
GCCCCCAGAGAGGGCAGCGCG---CCTCAA---------------------------GAG
GGAGCCATCCTGAGGCTGGCTGCTGACTTCTCATCAGCAACGCTGGATATCAACACACGG
TGGGGCCGCGTCTTCAGCCTTCTGAAAGAGAAGGAGCTGGAACCTGAGCTCCAGTGCTCC
GTTAAGTTAGTGTTTAAATGTGATGGTGAAGCAAAGGCTTTCTCGGACCTCTACAGCCTC
CAACAGTTTGCCAGCAGAAAACCGTTTCTGAAGGAATTACTGAAAGATGCACTCCCACAA
AAC------------------GGAGGA---AGAAATGAG---------------GGTAAA
ACTCTAGGAGATACAAAGCGTGAAGCCAGAAGAATAGCGGATGATAGTTTGAGCCTCCTT
TTCATCAATGAGGTGAAGGTTGCTAGT---CCACTTGTGAAGACTTATGGAGAAGAAACA
TTGGAACAGAAGGATAAAGAAATTCTCAGGTTGGAGAAGCAGAAGACCTTGAGGCTGGAG
GAG------------------------------------GGAGAAGAAATCCTAGAGATA
AAGGGA------------------------GAAGAAACTTCAGAAGAA------------
---------GACACCTCAGAGATTGGGGAT------------GGTTCAGAGTTGGGAGAG
TCAGAGGGG------------------------------TCCTCCCGGTTGGCGGTGGAG
TCA---------GAAGGGTGCTCCGGGTCGGAGGCGGTGTCAGAAGAAGACCCCCTGTCA
GAGGAGGAAGAACAGACCTCC------------AGGGAGGAGGAAGAGGAC---------
------------------------------TCTGTACTGCATGAAACACAAGGCTCAACC
TTCCAGGGCCTTAGTGTGGTAGAA---GAGCGAGGAGCTAAGAAAATCTCCAGGAATGGT
GAGGAGATTGGTTTAATTAGTTTGGTAGTA---GACTCTGAACCAGAAGAGGGA------
------------------------------------------------------------
AATGTAAAGATGACTTCCCAGACTAAGAAAAAGAGGACCTTCCATGGGCTTAGAGAACTT
GCCTTTAGCTACTTGGTTTGGGACTCTAAGAAAAAGAAGCTGGTCAAGGGCCAG------
---------------GAGGAAAGAGCAGCTGCCAGGACTAGCCAGGGGATTGGAACACCC
TGTCTAACCTTGTACTTGGCTTCTCCATCAGAATCCCGGAAGGAAAGCAGG------GAT
GGTCCTGGAAGCCTTTCAGGAACAAACATGAGTGTTCCATCA------------CTTTCA
ATGAACCCGGAGAAGGGGAGATGGAAGGCTTCACAAATAGAAGGGCTAACAGCCAAAGAA
ACAGACTTGATCCGTGAAACCGAGGAAAGTTTTAGAAAAAGTGTGATCAGTATGATTGGG
CAGATGCAAAGGGAGGTTGAAAACATTAAAAAACTT---TACTTTTATGATGTCTTAAAT
ATGAAG---AGTTCAATAGATGATCTGAATTCCTTGGCGTGCATGATTGAAGCAAGAGTA
AATGAACAGGAGGAGGCTGTGGAGGGACTGACGAAAGATACAATGCAGTTGGCCAAGGAG
ATCGTGGATAAAGAAAGGCTAAGAGAGAGAGAGGATAGATTGCGAAGCTCCAACATCCGA
GTGATAGGAATCCCAGAAAAAGAAAACCGAGAGAATGGAGCAGAAGACATAATT------
------------------------------------------------------AAGGAA
ATAATACAAGAA---------------AACTTTGCTGAGCTAGAA---GACCAGTGTCTG
GACATTGTTAGTGCTCATCGAATCCCCAATGCGGTGGATGAACACAGACTCACACCTAGA
CACATCTTGGTGAAGTTTTGGAGTGCTGTGGATAAACAGAAAATTCTAAAAGCTTCTAGA
GCAAAAAAAGAAATAACCTACAGGGGGTCCAAAATCAGAATGACAGCCGATTTATCACCT
GGCACTATAGACGCCAGAAGTCAGTGGTCTGGGATCATCAAAATTTTACAAGAAGAAGGC
TTTCAACCAAGAATCCTTTATCCTGCCAAACTGGCCTTTGATTTTAAGGGTAAAACCAAG
GTATTTTTT---GATATTGAAGAATTTAAGAAGTTTACTTCTGATATACCCTTTTTGAAA
GAACTATTGAAC---AATATACTT---------------
>Thomasomys_paramorum_L1TD1
------------------ATGTCGGGTGTGCAATCGAAAGCAGCTAGGCTTCAAAAGGAG
CAC---------------------AAAGAAAAGACA---TTGGCAGACACCCAGAGGGAA
ATGGCTGCGTCGGTGGACTTAAAGAACAACGACGTATCGGCAGTCATGATGAAGAAGTTT
AATGCTTTAATGGAAATGCAAGACATGATGTTTGTAGAGATGAGAGAAACCCTTAAAAAT
GATCTAAGGGAAATGCTGGTA---AAACATACACCACCTGAGGTGAAGAGTTCGGCGGAC
---------GGG---AGAGAACAACAAGAAGGGATAGACTCAGCCTCCGAATGGCCAAAG
CCAGGAGAGAAAGTGGAG---GAGGAGGGAAGTTGTGGAACAGATGAGGACACTAAAAAC
---------------CTCGCTGTGAAAAGCGAGGAAAGGAGCCAGCGGAGTAGGAGGCAG
---AAA---------CTCAGCGACACCCGCAGCGTGAAACCACCG---------------
------------CTGGAGAGGATGGGAGAAGCCCCGCATGATGGTCCAGGAGAGGAGCAT
GATGGTCCAGGAGAGGAGCACGATGGTCCAGGAGAGGGTGCGCCGGACCGTCCAGGAGAA
GATACGGAGGACAAATCGGCCAAAGAAACAAGCCATCAGAATCAAGAGAACCTCCTAAGT
GCCCCCAGAGAGGGCAGCGCG---CCGCAA---------------------------GAG
GGTGCCATCCTTAGGCTGGCTGGTGACTTCTCATCAGCAACGCTGGATATCAACACACGG
TGGGGCCGTGTCTTCCGCCTTCTGAAAGAGAAGGAACTGGAACCTGAGCTTCAGTGCTCC
GTTAAGTTAGTGTTTAAATGTGATGGTGAAGCAAAGGCTTTCTCGGACCTCTACAGCCTC
CAACAGTTTGCCAGCAGAAAGCCTTTT---------------------------------
------------------------------------------------------GGTAAA
ACTCTAGGAGATACAAAGCGTGAAGCCAGAAGAATAGCGAATGACAGTTTGAGCTTCCTT
TTCATCAATGAGGTAAAGGTTGCTGCTGGTCCACCTGTGGAGACTTATGGAGAAGAAACG
CTGGGACAGAAGGATAAAGAAACTCTCAGGTTGGAGAGACGGAAGGCCTTGAGGCTAGAG
GAG---------------------------------------------------------
---GGA------------------------GAAGAAACTTCAGAAGGA------------
---------GCCACCTCAGAGATGGGGGAT------------GGTTCAGAGTTGGAAGAG
TCAGAAGGGGGCTCCCGATCGGAGGCGGAGTCAGAAGAGGGCTCCGGGTTGGAGGCGGAG
TCA---------GAAGAGGGCTCCGGGTCAGAGGCGGAGTCAGAAGAGGACCCCCAGTCA
GAGGAAGAAGAG---ACCTCG------------GGGAAGGAGGAAGAGGCC---------
------------------------------CCCATACTGCAGGAAACCCGAGGCTCCGCC
TTCCAGGGCCTTAGTGTGGTAGAA---GAGCATGGAGTTGAGAAAATCGCCAGGAATGGT
GAGGAGATTGGTTTAATTAGTTTGATAGTA---GATTCTGAATCAGAAGAAGGA------
------------------------------------------------------------
AATGTAAAGATGACTTCCCAGACTAAGAAAAAGAGGACCTTCCATGGGCTTAGAGAACTT
GCCTTTAGCTACTTGGTTTGGGACTCTAAGAAAAAGAAGCTGGCCAAGTGCCAG------
---------------GAGGAGGGAGCAGCTGCCAGGACTAGCCAGGGGACTGGAACACCC
TGTCTGACCTTGTACTTGGCTTCTCCATCAGAATCCCGGAAGGCAGGCAGG------GAT
GGTCCTGAAAGCCTTTCGGGAACAAACATGAGTGTCCCATCCCAAGTGACTCCACCTTCN
ATGAACAGGGAGAAGGGGAGATGGAAGGCTTCACAAACAGAAGAGCTAACGGCCAAAGAA
ACAGACTTGATCCATGAAACCGAGGAAAGCTTTAGGAAAAGCGTCATCAGTATGATTGGG
CAGATGCAAAGGGAGGTTGAAAATATTAAAAAGCTT---TACTTTTACGATGTCTTAAGT
ATGAAA---AGTTCAATGGATGATCTGAATTCCTTGGCGTGCATGATCGAAGCAAGAGTA
AACGAACAGGAGGAGGCCGTGGAGGTCCTGACGAAGGAGACAATGCAGTTGGCCAAGGAG
GTCGTGGATAAAGAAAGGCTACGAGAGAGAGAGGACAGACTGCGAAGCTCCAACATCCGA
GTGATAGGAATCCCAGAAAAAGAAAACCGAGAGAACGGAGCAGAGGACATAATT------
------------------------------------------------------AAGGAA
ATAATAGAAGAA---------------AACTTTGCTGAGCTAGAA---GACCAGTGTCTG
GAGATCGTTAGTGCTCATCGAATTCCCAACGCAGTGGATGAACACAGACTCACACCTAGG
CACATCTTGGTGAAGTTTTGGAGTGCTGTGGATAAGCAGAAAATTCTAAAAGCTTCTAGA
GCAAAAAAAGAAATAACCTACAGAGGGTCCAAAATCAGAATGACAGCGGACTTGTCACCT
GGTACTATAGACGCCAGAAGTCAGTGGTCCGGGATCATCAAAACTTTACAAGAAGAAGGC
TTTCAACCGAGAATCCTTTATCCTGCCAAGCTGGCATTCGATTTTAAGGGTAAAACCAAG
GTA---------------------------------------------------------
---------------------------------------
>Oryzomys_yunganus_L1TD1
------------------ATGTCGGGTGTGCAATCGAAAGCAGCTAGGCTTCAAAAGGAG
CAC---------------------AAAGAGAAGACT---TTAGCGGATACCAAGAGGGAA
ACGGCCGCCTCAGTGGATTTAAAAAACAACAATGTATCGATAGTCATGATGAAAAAGTTT
AATGCTTTAATGGAAATGCAAGACATGATGTTTGTAGAGATGAGAGAAAGCCTTAAAAAT
GATCTAAAGGAAATGCTGGTA---AAACATATACCACCTGAAGGGAAGAATTCGGCGGAC
---------GAG---AGAGAGCAACAAGAAGGGAGAGCCTCGGCCTTCGAATGGCCAAAG
CCGGGAGAGAAAGCG------GAGGAGGGAAGTTGTGGGACAGATGAGGACACTAAAAGC
---------------CTCGCTGTGAAAGGCGAGGAAAGGAGCAAGCAGAGTAGGAAGCAG
---AAG---AAAACACTCAGCGGCGCCCGCAGCGTGAAACCATCG---------------
------------CTGGAGAGGATAGGAGATGCCCCGCAGGACGGTCCA------------
------------------------------------------------GGTCCAGAAGAG
GATGCA------------------GAAACAAGCCACCAGAATCAAGAGAACCTCCTAAGT
GCCCCCAGAGAGGACAGCGCG---CCTCAA---------------------------GAG
GGAGCCATCCTTAGGCTGGCTGCTGACTTCTCATCAGCTACGCTGGATATCAACACACGG
TGGGGCCGCGTCTTCCGCCTTCTGAAAGAGAAGGAGCTGGAACCTGAGCTTCAGTGCTCC
GTTAAGTTAGTGTTTAAATGTGATGGTGAAGCAAAGGCTTTCTCAGACCTCAACAGCCTC
CAACAGTTTGCCAGCAGAAAGCCTTTTTTGAAGGAATTACTGAAAGATGCACTCCCACAA
AAC------------------GGAGGA---AGAAATGAGCTTCAAGAAAGATTG------
------------------------------------------------------------
------------------------------------------------------------
------------------------------------------------------------
------------------------------------------------------------
------------------------------------------------------------
------------------------------------------------------------
------------------------------------------------------------
------------------------------------------------------------
------------------------------------------------------------
------------------------------------------------------------
------------------------------------------------------------
------------------------------------------------------------
------------------------------------------------------------
------------------------------------------------------------
------------------------------------------------------------
------------------------------------------------------------
------------------------------------------------------------
------------------------------------------------------------
------------------------------------------------------------
------------------------------------------------------------
------------------------------------------------------------
------------------------------------------------------------
------------------------------------------------------------
------------------------------------------------------------
------------------------------------------------------------
------------------------------------------------------------
------------------------------------------------------------
------------------------------------------------------------
------------------------------------------------------------
------------------------------------------------------------
------------------------------------------------------------
------------------------------------------------------------
------------------------------------------------------------
---------------------------------------
>Oryzomys_megacephalus_L1TD1
------------------ATGTCGGGTGTGCAATCGAAAGCAGCTAGGCTTCAAAAGGAG
CAC---------------------AAAGAGAAGACT---TTAGCAGATACCAAGAGGGAA
ACGGCCGCCTCAGTGGATTTAAAAAACAACAACGTATCGATAGTCATGATGAAAAAGTTT
AATGCTTTAATGGAAATGCAAGACATGATGTTTGTAGAGATGAGAGAAAGCCTTAAAAAT
GATCTAAAGGAAATGCTGGTA---AAACATATACCACCTGAGGGGAAGAATTCGGCGGAC
---------GAG---AGAGAGCAACAAGAAGGGAGAGCCTCGGCCTTCGAATGGCCAAAG
CCAGGAGAGAAAGCG------GAGGAGGGAAGT---GGGACAGATGAGGACACTAAAAGC
---------------CTCGCTGTGAAAGGCGAGGAAAGGAGCAAGCAGAGTAGGAAGCAG
---AAG---AAAACACTCAGCGGCGCCCGCAGCGTGAAACCATCG---------------
------------CTGGAGAGGATAGGAGAAGCCCCGCAGGACGGTCCA------------
------------------------------------------------GGTCCAGAAGAG
GATGCA------------------GAAACAAGCCACCAGAATCAAGAGAACCTCCTAAGT
GCCCCCAGAGAGGGCAGCGCG---CCTCAA---------------------------GAG
GGAGCCATCCTTAGGCTGGCTGCTGACTTCTCATCAGCAACGCTGGATATCAACACACGG
TGGGGCCGCGTCTTCCGCCTTCTGAAAGAGAAGGAGCTGGAACCTGAGCTTCAGTGCTCC
GTTAAGTTAGTGTTTAAATGTGATGGTGAAGCAAAGGCTTTCTCAGACCTCAACAGCCTC
CAACAGTTTGCCAGCAGAAAGCCTTTTTTGAAGGAATTACTGAAAGATGCACTCCCACAA
AAC------------------GGAGGA---AGAAATGAGCTTCAAGAAAGATTG------
------------------------------------------------------------
------------------------------------------------------------
------------------------------------------------------------
------------------------------------------------------------
------------------------------------------------------------
------------------------------------------------------------
------------------------------------------------------------
------------------------------------------------------------
------------------------------------------------------------
------------------------------------------------------------
------------------------------------------------------------
------------------------------------------------------------
------------------------------------------------------------
------------------------------------------------------------
------------------------------------------------------------
------------------------------------------------------------
------------------------------------------------------------
------------------------------------------------------------
------------------------------------------------------------
------------------------------------------------------------
------------------------------------------------------------
------------------------------------------------------------
------------------------------------------------------------
------------------------------------------------------------
------------------------------------------------------------
------------------------------------------------------------
------------------------------------------------------------
------------------------------------------------------------
------------------------------------------------------------
------------------------------------------------------------
------------------------------------------------------------
------------------------------------------------------------
------------------------------------------------------------
---------------------------------------
>Akodon_mollis_L1TD1
------------------ATGTCGGGAGTGCAATCGAAGGCAGCTAAGCTTCAAAAGGAG
CAC---------------------AAAGAAAAGGCA---TTAGCAGGTACCAAGCGGGGA
ATGGCCGCGTCGGCGAATTTAAAG---AACGACGTATCGGCAGTCATGATGAAGAAGTTT
AATGCTTTAATGGAAATGCAAGACATGATGTTTGTAGAGATGAGAGAAAGCCTTAAAAAT
GATCTAAAGGAAGTGCTGGTA---AAACATACACCACCTGAGGTGAAGAGTTCAGCGGAT
---------GAG---AGAGAGCAACAAGAAGGGAAAGACTCAGCCTCCGAATGGCCAAAG
CCAGGAGAGAAAGGGGAGAAGGAGGAGGGAAGTTGTGGAACAGATGAGGACACTAAACAC
---------------CCCGCTGTGAAGAGCGAGGAAAGGAGCAAGCGGAGTAGGAAGCAG
---AAG------------------------------AAACCATCG---------------
------------CTGGAGAGGATGGGAGAAGCCCCGCACGATGGTCCAGAAAGG------
GATGGTCCA------GAAGGGGATGGTCCA---------GAAGGGGATGGTCCAGAAGGG
GATGCGGAGGACAAATCGGTCAAAGAAACAAGCCAT------CAAGAGACCCTCCCAAGT
GACCCCGGAGAGGGCAGCGCG---CCGCAA---------------------------GGG
GGAGCCATCCTTAGGCTGGCTGCTGACTTCTCATCAGCAACGCTGGATATCAACACATGG
TGGGGCCGCATTTTCCACCTTCTGAAAGAGAAGGAGCTGGAACCTGAGCTTCAGTGCTCC
GTTAAGTTAGTGTTTAAATGTGATGGTGAAGAAAAGGCTTTCTCGGACCTCCACAGCCTC
CAACAGTTTGCCAGCAGAAAGCCTTTTCTGAAGGAATTACTGAAAGATGCACTCCCACAA
AAC------------------GGAGGA---AGAAATGAGCTTCAAGAAAGATTG------
------------------------------------------------------------
------------------------------------------------------------
------------------------------------------------------------
------------------------------------------------------------
------------------------------------------------------------
------------------------------------------------------------
------------------------------------------------------------
------------------------------------------------------------
------------------------------------------------------------
------------------------------------------------------------
------------------------------------------------------------
------------------------------------------------------------
------------------------------------------------------------
------------------------------------------------------------
------------------------------------------------------------
------------------------------------------------------------
------------------------------------------------------------
------------------------------------------------------------
------------------------------------------------------------
------------------------------------------------------------
------------------------------------------------------------
------------------------------------------------------------
------------------------------------------------------------
------------------------------------------------------------
------------------------------------------------------------
------------------------------------------------------------
------------------------------------------------------------
------------------------------------------------------------
------------------------------------------------------------
------------------------------------------------------------
------------------------------------------------------------
------------------------------------------------------------
------------------------------------------------------------
---------------------------------------
>Holochilus_sciureus_L1TD1
------------------ATGTCGGGTGTGCAGTCGAAAGCAGCTAGGCTTCAAAAGGAG
CAC---------------------AAAGAAAAGACT---TTAGCAGACACCAAGAGGGAA
ATGGCCGCGTCGGTGGATTTAAAAAACAACGACGTATCGGTAGTCATGATGAAGAAGTTT
AATGCTTTAATGGAAATGCAAGACATGATGTTTGTAGAGATGAGAGAAAGCCTTAAAAAT
GATCTAAAGGAAATGCTGGTA---AAACATATACCACCTGAGGGGAAGAGTTCGGCGGAC
---------GAG---AGAGAGCAACAAGAA------GCCTCAGCCTCCGAATGGCCAAAG
CCAGGAGAGAAAGTG------GAGGAGGGAAGTTGTGGAACAGATGAGGACACTAAAAAC
---------------CTCGCTGTGAAAGGCGAGGAAAAGAGCAAGCAGAGTAGGAAGCAG
---AAG---AAAACACTCAGCGGCGCCCGCAGCGTGAAACCATCG---------------
------------CTGGAGAGGATGGGAGAAGCCCCGCAGGACGGTCCA------------
------------------------------------------------GGTCCAGGAGAG
GATGCA------------------GAAACAAGCCATCAGAATCAAGAGAACCTCCTAAGT
GCCTCCAGAGAGGGCAGTGCG---CCTCAA---------------------------GAG
GGAGCCATCCTGAGGCTGGCTGCTGACTTCTCATCAGCAACGCTGGATATCAACACACGG
TGGGGCCGCGTCTTCAGCCTTCTGAAAGAGAAGGAGCTGGAACCTGAGCTCCAGTGCTCC
GTTAAGTTAGTGTTTAAATGTGATGGTGAAGCAAAGGCTTTCTCGGACCTCTACAGCCTC
CAACAGTTTGCCAGCAGAAAGCCGTTTCTGAAGGAATTACTGAAAGATGCACTCCCACAA
AAC------------------GGAGGA---AGAAATGAG---------------------
------------------------------------------------------------
------------------------------------------------------------
------------------------------------------------------------
------------------------------------------------------------
------------------------------------------------------------
------------------------------------------------------------
------------------------------------------------------------
------------------------------------------------------------
------------------------------------------------------------
------------------------------------------------------------
------------------------------------------------------------
------------------------------------------------------------
------------------------------------------------------------
------------------------------------------------------------
------------------------------------------------------------
------------------------------------------------------------
------------------------------------------------------------
------------------------------------------------------------
------------------------------------------------------------
------------------------------------------------------------
------------------------------------------------------------
------------------------------------------------------------
------------------------------------------------------------
------------------------------------------------------------
------------------------------------------------------------
------------------------------------------------------------
------------------------------------------------------------
------------------------------------------------------------
------------------------------------------------------------
------------------------------------------------------------
------------------------------------------------------------
------------------------------------------------------------
------------------------------------------------------------
---------------------------------------
>Neacomys_spinosus_L1TD1
------------------------------------------------------------
------------------------------------------------------------
------------------------------------------------------------
------------------------------------------------------------
------------------------------------------------------------
------------------------------------------------------------
------------------------------------------------------------
------------------------------------------------------------
------------------------------------------------------------
------------------------------------------------------------
------------------------------------------------------------
------------------------------------------------------------
------------------------------------------------------------
------------------------------------------------------------
------------------------------------------------------------
------------------------------------------------------------
------------------------------------------------------------
------------------------------------------------------GGTAAA
ACTCTAGGAGATACAAAGCGTGAAGCCAGAAGAATAGCGGATGATAGTTTAAACCTCCTT
TTCATCAATGAGGTGAAGGTTGCTAGT---CCACATGTGAAGACTTATGGAGAAGAAACG
TTGGAACAGAAGGATAAA------------------------------------------
---------------------------------------------GAAATCCCAGCGATA
AAGGGA------------------------GAAGAAACTTCAGAAGGA------------
---------GACACCTCAGAGATTGGGGAT------------GGTTCAGAGTTGGAAGAG
TCAGAAGGG------------------------------GCCTCCGGGTCGGAGGTGGAG
TCA---------GAAGGGTGCTCCGGGTCGGAGGCGGTGTCAGAAGAAGACCCCCTGTCA
GAGGAGGAAGAACAGACTTCC------------CGGGAGGAGGAAGAGGAC---------
------------------------------TCCGTACTGCATGAAACACGAGGCTCAGCC
TTCCAGGGCCTTAGAGTGGTAGAA---GAGCATGGAGCTAAGAAAATCGCCAGGAATGGT
GAGGAGATTGGTTTAATTAGTTTGGTAGTA---GACTCTGAATCAGAAGAGGGA------
------------------------------------------------------------
AATGTAAAGATGACTTCCCAGACTAAGAAAAAGAGGACCTTCCATGGGCTTAAAGAGCTT
GCCTTTAGCTACTTGGTTTGGGACTCTAAGAAAAAGAAGCTGGTCAAGGGCCAG------
---------------GAGGAAGGAGCAGCTGCCAGGACTAGCCAGGGGACTGGAACACCC
TGTCTAACCTTGTACTTGGCTTCTCCATCAGAATCCCGGAAGGCAGGCAGGGATGGGGAT
GGTCCTGGAAGCCTTTCAGGAACAAACATGAGTGTTCCATCA------------CTTTCA
ATGAACACGGAGAAGGGGAGATGGAAGGCTTCACAAATAGAAGGGCTAACAGCCAAAGAA
ACAGACTTGATCCGTGAAACCGAGGAAAGTTTCAGAAAAAGTGTGATCAGTATGATTGGG
CAGATGCAAAGGGAGGTTGAAAATATTAAAAAACTT---TACTTTTATGATGTCTTAAAT
ATGAAA---AGTTCAATAGATGATCTGAATTCCTTGGCATGCATGATCGAAGCAAGAGTA
AATGAACAGGAGGAGGCTGTGGAGGGACTGACGAAAGATACAATGCAGTTGGCCAAGGAG
ATCGTGGATAAAGAAAGGCTAAGAGAGAGAGAGGATAGATTGCGAAGCTCCAACATCCGA
GTGATAGGAATCCCAGAAAAAGAAAACCGAGAGAATGGAGCAGAGGACATAATT------
------------------------------------------------------AAGGAA
ATAATAGAAGAA---------------AACTTTGCTGAGCTAGAA---GACCAGTGTCTG
GAGATTGTTAGTGCTCATCGAATCCCCAACGCGGTGGATGAACACAGACTCACACCTAGA
CACATCTTGGTGAAGTTTTGGAGTGCTGTGGATAAACAGAAAGTACTAAAAGCTTCTAGA
GCAAAAAAAGAAATAACCTACAGAGGCTCCAAAATCAGAATGACAGCCGACTTATCACCT
GGCACCATAGACGCCAGAAGTCAGTGGTCCGGGATCATCAAAATTTTACAAGAAGAAGGC
TTTCAACCGAGAATCCTTTATCCTGCCAAACTGGCCTTTGATTTTAGGGGTAAAACGAAG
GTATTTTTT---GATATTGAAGAATTTAAGAAGTTTACTTCTGATATACCCTTTTTGAAA
GAACTATTGAAC---AATATACTT---------------
>guinea_pig_L1TD1
------------------ATGTCCAGGGTCCGACCCAAGCTGGCGAGACCAGCAGAGGGA
CAG---GAAGAAGTCCACAGGAGGGGTGGGAAGGTG---TCCACAGAGACCGACAGGGCG
GCTGCCCCGGTCCTGGACCCCGAATACGAGGACTCTTCAGTAGGAGACAGGAACGAGCTC
AAGTTCCTAAAGGAGCGGCAGGACCTGGAGTTGGAAGAGGTGATGCAAACCCTCACCTGT
CACATAAGGAAGCTTTGGGAAGCAAAAGTGACCACACCTGAAGTGAGG---CCTTCAAAG
AGCTCCAGCAGAAAGGAGAGATGGGCGGTAAAAGATCCA---GCCTCAACCAAGCCGCAG
CTGGTGGGAAAGATG------GAA------GATTCAAAAATA---GAAGACACGGAAAGC
---------------TTGACCTCTGAAAGAAAA---CCAGCTGAACTGAGAAGAAAATCA
GATGAAGCTAAAGCTCGCGATGCGGACCAAGGGACAAAATCACCTGCAAAAGTC------
------GGAGTCAGGAAA---GGCCTGGCAGCAGCCCCACGCAGTCAGGAAGGG------
------CAGAGAAACCGCAAGGTCCTGGGAGAAGTTCTG---------------------
------------GACCGAGTGAGAGAAGTGGGGGCGAGGAGGAGCCTCGAGCACCTAAAG
GAC---GCAGAGAAGCCTGGA---ACAGAAGGA---------AGACTGCGGGGGGCCGCA
GGCGCCTCTCTGACGCTGGCCGCTGACCTGTCCTGGGCAGCCCTGGAGGTCGGCCCGCAG
TGGGGTCGCGTCTTCAGCATTTTGAAAGAAAATGGCTTTGACCCTAAGTTTCTGTGCAGG
CTTGAACTGGCATTTCGATGTGATGGTGAAACACAGACTTTTTCAGACCTGCGGAGTCTC
AGAAAGTTCAGCAGCCAAAAGGCTTTCCTGAAAGATGTGCTGGAAGAGGTTTTCGAACAG
AATGCA---AACTCCTGCCGAGGAGGAAGCCCACATGGCAGGCAAAAAAAGAGGGACAGC
CCCCCAACAACCTTGGAGTGTGGAGCTGGAGATCCAGCGGGTGATGGCTTGAACTTCCTG
TTCGTTAAAGAGGTGAAGGTGGCTAAG---GCTGCGGAGAAAAGCCCAGCGTCTGCAGCG
TGGAAG------------------------------------------------------
---------------------------------------GGAGAGGAAAGCTCCCAGGTG
GAGGAGGAGGAG------------------GAGGAAAGCTGGGGCGAGGAGGATGACAGC
TGGGGG---------------GAGGAGGAGGGA------GAAGAAACTTGGGGGTCGGAG
GAGGAGGAGGAAGAT------------------------ACCTCGGGGACA---GAAGAG
GAC------------AGAAGAGGAAGCTCTGAGATGGAGGAGCAGCAGGAG---------
------------------------------------------------------------
------------------------------------------GGAGGCCACGGCTCGGTA
GTGGAAGGAGAGCCTGAGCAGCAGCGGCAGGCGGCCAGAGGCAGCCCTGGCCGAGAGGGA
GGAGAGGCCTCCATGCTGGGTCACTCCTCC------AGGGTGAGGGAGGAGGAAGAGCCA
------------------------------------------------GTGCAGGCCCCA
GAGGGACAGGTGGAGGAGGAGGAGGAGGAGGAGGAGGAGGAGGAGGAGGAGGAGGAGGAG
GAG---------------------------------------------------------
---------------GAGGAGGGAACCGCCACCTCCCCAGGCCCAGGTACCAGAGTGCGC
TTTCAGGGCTCGCTCTGGAGCTCCCTCCCCAAACCTGCGCAGGCACCGTCT------GGC
---------------TCAAGGGGAAACCTGGATGCGCTGTCAGGAGTCACCAAGTTTGCT
GGG---------AAGGAGAGGAACAGGACCCTGCAGGTAGAAGAGCTGACCCCCGAAGAA
GCTGCGTTAATCCAGGAAACAGAAGAGAACTTCAGAAGACGAGTGGTCAGCATCTTGAGG
GAGCTACGAGAGGAGGTGGACAACATGGGGCACCGCCAGGCCGTCACTGCGGCCACAGCA
GGGAGA---TGCTCGCTGGACAGCCTGCGCAGCAGGGTGGGCCAGCTCGAGAGCAGAGTG
AGCCAGCTGGACGACCAAGTGGAGGAAGTGGCCAGGGCTGCGGTGCAGATGTCCAGGCAG
CTGGTGAACAACGACAAGCTGCGAGTCCGGGAGGACAGGTTCAGGAGCACCAACATGCGT
GTGATCGGGGTCCCAGAAAAGGACACACGGGAGAATGGAGCGGAGGACATCGTC------
------------------------------------------------------GGCGAA
ATCATGGAGGAG---------------AACTTCCCGGACTTG------------AGTATC
GCTGTGGTCAGTGCTCAGCGAGTCCCCGACAGGGTGGACGAGAGAAAGCTCACCCCTCGA
CACATCCTGGTGACGTTCTGGAGCCCTGGCGAGCGGGAGAGAGTGTTGAAGGCCTCACGG
GATCGC---GAAGTCACCTACAGGGGCAGGAGCGTCCGGCTGACGGCAGACTTCTCGCTG
AGCACGCTGGATGCCCGGAGCCAGTGGCGCGACATCATAAAAGTCCTGCAGGACAGCGGC
TTCCACCCCCGCATCCGCTACCCGGCCAAGCTCACCATTGACTTGGAGGGGAAAACAAGA
ACCTTTTTC---GATGTCAACGAATTCAGGAGATTCGTTTCCCGTTTGCCCTCTCTGAAA
GAGTTGCTGGAG---AATGTTCTTTAG------------
>rabbit_L1TD1
---------------------------------------ATGGCTAGACTTCCAAAGAAA
CAG---GACAACCTCACCTACGTTGAAAGAAAACAG---CTAATAGAAACAGAT------
---------------------AAGGACAAAGACATATCAGCAGTTATTATGAAGAAGTAT
AAGGTCTTGATGGAAATCCAGGATCTGATGTTTGAAGAGATAAGAGAAAGTCTTAAAAAT
GACCTAAAGCAAAATTTAGCAGCAACAAGTATAATACCAGAAATGAAAAATTCAGACAAC
TCCAGAAGCAGGAAAGACTGGCAACAGGTCAAAGAGTTA---GCCTCACAAACTACACAT
TTAGTAGAAAAAATG------GAAGGGAAAAAGTCTAAAATAGTAGAGGACATTGTAAAC
---------------TTAATCCACAAAAGAGAAGAAATGAATGAGTTCAGTAGCAGGTTG
GATGAATCAGAAGAGAACAGAAGTAATAAAGGTCAGAAGTCATCCCAAAATCAG------
------AAAGTGTCTGTAAGTGTGGAAGAAGCCTTGTACGATATTGATGACAGA------
------TACGGAAAGAGCACTATGCATATAGAA------------GATGAAGAGGATGAG
AGCACACAGAGTGAAGAAGTCAAGGAAATGGGAGAGGAGAAAAACATTCAGAGCTTCAGG
AAT------GAAAAGTGTCAA---AAAGCCCCCAGAGAA---------TGGTTTGATGAG
GGGGCCATACTTACACTGGCAGCAGACTTGTCGTCAGCAACGCTGGGTGTTAGTGGGCAG
TGGGGTAATATCTTCAGAATTCTAAAGGAAAATGATTTGGAACCTACATTTTTGTGTGAT
GTTAAATTAGCATTTAAATGTGATGGTGAAACAAAGACATTTTCAAACCTCCAAAGCCTC
AGGGAATTTATTAGTCAGAAACCTTTTATGAAAGAATTACTGCAAGATATATTCCCACAA
AATGAA------AAAGTACATCGAGGAAGAAGATACGGGATTCAAGAAAAACTGGGTAAA
ACATCAATAGACTCAAAACCTAGAGCAGGAGAACCATCCAGTGATGGCTTGAGCTTTCTG
TTTATTAAAGAGGTAAAGATTGCTAAG---CCAGAGGTGAAGAGCATAGAGTCT------
------------------------------------------------------------
------------------------------------GAGGAAGAAGAGTCCTCGGAGTTG
GAAGAAAAAGGA------------------ACTCCCAAGTTGGAG---------------
---------------------------GAGCAA------GAGGCCTCCTGGGTAGAGGAG
GAG---TGGGAAGAG------------------------ACCTCGTGGCTG---GAAGAG
GAGGAG------GAAGGGGAAGAAGCATCAGGGATGGAGGAGGAG---------------
------------------------------------------------------------
------------------------------------------------------------
------------------------------------------------------------
---GAGGGAGAGACCTCGGAGCTGGAAGAA---------------GAGGGAGAAGAC---
------------------------------------------------------------
------------------------------------------------------------
------------------------------------------------------------
------------------------------------------------------------
---------------------------------ACCATAGAGAAGAGTTAT------AAT
AAGTGTGAAGAGCCGTCCTGTATCAACTTGAGTACTTCATCAGGGATCGCCACAGTTTTA
AAGAAAACAGAGAAAGAGAAACACAAAACTCTAAAATTAGAAGAGCTAACTGCCAAAGAG
GCAGACTTACTACAGGAAACAGAAGAAAGCTTTCGAAAAAGCGTGGTTCATCTCTTCAGA
GAGATTCAAGAGGAGATTGAAAACATAAAACAT------TTCCATCCAGAAGTCGTGGAA
ATTAAA---GATTCAGTAAATGACCTGAGTAACAGAATGGACATACTTGAAGAAAGAGTG
GATAGTCTGGATGATCAAGTAGAAGAATTCTCTAAGGATGCAATGCAAATGGCCAAACAG
ATAATCAATAAAGAAAGGTTAAGAGATATAGAGGATAGATCCAGAAGTGCCAATATCCGT
TTGATAGGTATTCCAGAAAAAGAGAATAAAGAGAACAGTGCAGAGGACATAATA------
------------------------------------------------------AGAGAA
ATAGTTGAAGAA---------------AACTTTCCAGAGCTGAAGAAAGATTCAAGTCTT
GAGATTGTCAGTGCACACCGAATACCCAGTAAGATTGATGAAAACAGATTCACTCCTAGA
CACATCTTGGTGAAATTTTGCAATTCCAGTGATAAAGAGAAAATCATAAAGGTTTCCAGA
GAAAGGAAAGAAATAACCTACAGAGGAACTAGAATCAGGTTGACTGCAGACTTATCATTG
GGCACCCTGGATGCTAGGAGTAAGTGGGCCAATATCATCAAAGTTCTGCAGGAAAAAGGT
TTTAAGCCGAGAATCTTGTATCCAGCCAAATTAGCATTTGATTTTGAGGGTAAAACAAAG
GTATTTTTC---GATATTGAGGAATTCAGGACATTTGTTTCTTGTGTATCCCCTTTGAAA
GAATTGCTGGAG---AATGTGCTTAGTCATCTAGAATGA
>pika_L1TD1
---------ATGTCCAACAAGTCCAGCACACAATCAAAAGTGACTAGACGTCAAAAGAAA
CAG---AAAATTGTCCCCCATTTCCAGAGAAAGCAG---TTAGGATCGGGT---------
---------------------AAGGAGCAGGCCCCATCAGCGGGTATTATAAAGAAGTAC
AAGGTCTTGAAGGAAATCAAAGATCTGATATTTACAGAGATGAGGGAAATTCTTGAAAGT
AACCAAAAGCAAAATTTACCTGCAACAAGTAAAACAGCAGAAATGAAACATTCAGAGAAT
TGCAGCAGCAAGAGTGAGTGGCACCAAGTAGGAGAGTTA---GCCTCAGGAACGACACAG
TCGGGAGAGAAAAGG------GGCGGGAAGCATTGTGCAGTATGTGGCTGTGCTGAAGGC
---------------TTAGCCCTTAGGAGA---GGAATGGATGAGGTGAAGAGCAGGTTG
GACAAAGCGAAACAGCAC---GGTAGTCGATGTAAGAAATTGCAA---------------
------------------GGTTACAAAGTCTCAGAAAGTGATGCAGGA------------
---------AATAGATGCAGAAACAATATCCGTACGAAA------GATGAAGAAAAAGAG
AGTACAAATAGTGAGGACGTGGAAGAAGAGGGA---------AATATGCAGACCTTCAGG
AAT------GAGAAGATTTTG---ACAGCCTCCAGAGAGGAAAAAGTG---TGTGATGAG
GGAGCCATCCTCACACTGACGGCCGACTTGGCATCCGCAACATTGGGTATTAATAGGCAA
TGGGGTAATATTTTCAAAATTCTGACAGACAATGATTTTGAACCTAAATTTTTATGTGAT
GTTAAATTATCACTTAAATGTGATGGTGAAACAAAGACCTTTTCAAACCTCGAAAGCCTC
AGAGAATTTACCAGTCAAAAACCTTTTATGAAAGAATTACTGCAAGGTGTACTCCCACAA
GATGAA---GAAAAAATATATCGAGGAAGAAGATATGGGATTCAAGAAAAACTGCGGAAA
GGTCTAATTGGTTCAAAACACGGAACAGGAAAGCCAACCAATGATGGCTTGAGCTTTCTG
TTTATTAAGGAGGTAAAGATTGATAAG---CCA---------------------------
------------------------------------------------------------
------------------------------------------GAGGCATCTTCAGAGTTG
GAAGAGGAGGAG------------------GAG---------------------------
---------------------------GAGCAG------GATGCCTCATGGATAGAAGAG
GAAGAGTGGGAAGAC------------------------GCCTCATGGCTG---GATGTG
GAGGAG------GAAGAGGAAGAATCAGCAGCAGAAGAGAGAGAAGAG------------
------------------------------------------------------------
------------------------------------------------------------
------------------------------------------------------------
------------------------------------------------------------
------------------------------------------------------------
------------------------------ACTGTCCGAACCTCAGGG------------
------------------------------------------------------------
------------------------------------------------------------
------------------------------------------------------------
---------------------------------------------------------CTG
AAAAAAACGGAG------AAATGCAGAATTTTAAAATTAGAAGAGCTAACAGCCAAAGAA
GCAGACTTGATACAGGAAACAGAAGAAAACTTTAGAAAAAATGTGATTCATTTCTTCAGA
GAGATTCAAGAGGAGATTGGAAACGTGAAGAGT------TTCTATCCTGAAATCTTGGAA
ATTAAA---AATTCAATACATGACCTGGATAATGTAATGGACACACTTGAAGAAAGAATG
GATAGTCTAGAAGATCAGATTTTAGAATTCTCTAAGGATGCAATGCAAATGGCCAAACAG
ATGATCAATGAAGAAAGGTCAAGAGATACGGAGGACAGATCCAGAAGTGCCAACATTCGT
TTGATAGGCGTTCCAGAAAAAGACAATAAAGACAATATAGCAGATGACATAGTA------
------------------------------------------------------AGAGAA
GTAATTGAAGAA---------------AACTTTCCAGAATTAAAGAAAGAGTCAAGGTTT
GAGATCATCAGTGCACACCGAATACCTAGTAGGATTGATGAAAACAGGCTTACTCCTAGA
CATATCTTGGTGAGATTTTGGAATGCCAGTGATAAGGAGAAAATCATGATAGCTTCCAAA
GGAAAAAAAGAAATAACCCATAGAGGAGCTAGAATCAGGTTAACAGCTGACTTATCATTG
AGTACCTTGGATGCTAGAAGTAAGTGGGCCAAAATCATAGAGGTGCTTCATGAAAAAGGT
TTTAGGCCAAGAATCTTATATCCAGCCAAATTGGCGTTTGATTTTCAGGGTAGAACAAAG
ATGTTTTAT---GATATAGAAGAATTCAGAGCATTTATTTCAAGTGTACCTCCTTTGAAG
AAATTGCTGGAG---AATGTACTTGGTTATGCAGAGTGA
>panda_L1TD1
------------------ATGTCCATTGTAGAGTCAGGAATTGGTAGACTTGCAAAGAAA
CAG---GAAAATAGCACCCATAGGGAAAGAATTCAA---TTGATAGAAACTGAACAGGAG
ATGTCTCAGGTATTAGATTTAAAATGCAAAGACATGTCAGCAGTTATGCTGATGAAGTTT
AAAGGCTTGATGGAAAATCTGGACTTAATGGTTGAAGAGATAAGGGAGTCCCTTAAAAAG
GACCTAAAGGAAATTCTAGGAGTAGAAAGTAAAATACCTGAAGTGAAAAATATAATCAAC
TCCAGTACCAGAAAGGAGTGGCCACAAGTAAAAGGTTTA---GCCACACAAAAAACAGGG
TTGGTAGAGAAAATA------GAAGGAGCAAACTCTGAAATAGATGAAGATACTGAAAAT
TTGACTACTGAAAATTTGACTTTTAAAAGAAAGGAAGTAAGTGAGTTGAGTAGCAAATTA
GACAAAGCTGAGGAGTACAGTATGGACCAAGGTAAGGAATTTTCCTGTGATGAATCACAA
AATGACAAAGTTGTGGAACTTGTGGAAGAAGCCATAAGCAATATAGACAGTACT------
------TGGGGAGATCACAGCCTCCATACAGAAGTAACA------CAAGAGAATCGT---
---GGGGAGGATGAACTGGTCAAGGAAGAGAGAGAGGAAAAAATCCTTCAGAATTTAAAG
AAT---AAAGAGAAAATTCTA---AAAACCTCCAGAGAA---------------GATGAA
GCGGCAGTACTTACGTTGGCGGCAGACTTTTCGTCAGCAACACTGGACATTAGTAAGCAA
TGGAGTAACATCTTCAACGTTCTGAGGGAAAATGATTTTGAACCTAAAGTTCTATGCCAA
GTTAAATTAACATTTAAGTGTGATGATGAAGTAAGGACTTTTTCAGATCTGCAAAGTCTC
AGCAATTTTATTAGCCAAAAACCGTTAATGAATGAATTACTGAAAGATGTACTCCCACAA
AAGGAA---AAAATAAGGAAA---------------------------------GAGAAA
ACTCTACTAGATTTGAAGCATGGAGTTGAGGGGGAAGCCAGTGATGGCTTGAGCTTTCTA
TTTGTTAAAGAAGTAAAGTTTGCTGAG---CCA---GAGGTGAAGAACTTAGAGACTCAG
GAAGAGGAGCCTTCAGAGCTGGAAGAG---------------------------------
------------------------------------GAGGGAGAAGAGACTTCAGAGCTG
GACGAGGAAGAA------------------GAG---ACTTCAGGACTGGACGAGGAC---
---------------------------GAGGAA------GAGACTTCAGGGCTGGACGAG
GAAGAAGACGAAGAG------------------------ACTTCAGGGCTG---GAGGAG
GAG---------GGAGAAGAAGAGACTACAGTGTTACTTGAGGAA---------------
------------------------------------------------------------
------------------------------------------------CAGGATTCAACC
TTTCAGCATCATTCTGTGGTAAATACAAAATGTGGAGTTGAAGAAAAAAACAGTAATGGC
TTGGAGATTGTTGTAATTAAAGAGGTAGAC---GATTCTGAGCCAGAGGAAGAAGAAGGT
TCAGAGTGGGAAATGGAAGTAGTCTTATCGTGGGAGGAAGGCGAGGACTCTGAAGTAGAA
AATGTAAAGAGTGCCTCCCAGATTGAGAAAAAAGAGGCCTCAGATGGACTTAAAGAAATT
CCCTATGATTATTTGGCTCGGGACGTTGAGAAGAAAAAACTGGTGAAACACCGGATGGTA
CAAAAAACCCAGAATAAAGAGGAAACAGCTATGCCCAGAAACCAAGGAGTTGGGACAGTC
TGTCCAACCTTGCATTTGGCCTCTCCCTTAAAATCACTAGAGATAAGTTCT------GAT
AAGCTGAAAAGGCATTTAAGTACAAAGTTGAGTACTCCATCGGGAATCACCAAATTTTTA
AGGAGAACTGAGAAAGAGCGACACAAAACTCTGCTAACAGATGAGCAAACTTCTAAAGAA
ACAGACTTAATACAAGAAACAGAAGAAAACTTCAGAAGAAATGTAATTAACAACTTCAGA
GACCTACAGGAGGAGGTTGCAAATACGAAAAAT------TACTTTCCAGAGGTCTTGGAA
ATAAAA---AACTCAGTAGATGTTCTGAATAGCAGAATAGACAGACTTGAAGAGAGAATG
GACAATCTAGAAGACCGTATTGAAGAATTCTCTAAGGATACAATGCAAATGGCCAAACAG
ATAATAAATAAAGAAAGGTCAAGAGACATAGAGGATAGATCCAGAAGTTGCAACATCCGT
TTGATAGGAATTCCAGAAAAAGATAATAAAGAGAATGGAGCAGAGGAAATAATT------
------------------------------------------------------AAGGAA
ATAATTGAAGCA---------------AACTTTCCAGAGCTAAAG---GATTCAAGTCTT
CAGGTTGTCAGTGCTTACCGAATACCTAGTAAGATTGATGAGAGGAGACTCACTCCTAGA
CACATTTTGGTGAAATTTGGGAATTCCAGTGATAAAGAAAAAATCCTAAAGGCTTCCAGA
AAAAGA---GAAATAACCTATAGAGGAACAAGAATCAGATTGACCGCAGACTTATCATTA
GATACTCTAGATGCTAGAAGTCAGTGGAGCAATGTCATAAAAGTTCTGCAGGCAAAAGGC
TTTACACCTAGAATCCTATACCCAGCCAAATTGGCGTTTGATTTTGAAGGTAAAACAAAG
ACATTTTTT---GATATCGAAGAATTCATAAAGTTTGTTTCTTGCATACCCTCTTTGAAA
GAATTACTAGAG---GATATACTTTAG------------
>dog_L1TD1
------------------ATGTCCATTGCAGAGTCAGAAATTGTTAGACTTGCAAAGAAA
CAG---GAATGTAGCAACCATAGGGAAGGCATTCAG---TTGCTAGAA---GACCAGGAG
ATGGCTCAGGTATTAGATTTAAAAGGCAAAGATGTGTCAGCAGTTATGCTGATGAAGTTT
AAAGGCTTGATGGAAAGCCTGGAGTTAATGGTTGAAGAGATAAGGGAATCCTTTAAAAAT
GACCTAATGGAAATTTTAGGAGTAGAAAGTAAAATACCTGAAGTGAAAAATAAAAACAAC
ACCAATACCAAAAAGGAGTGGCAACAAATAAAAGGCTCA---ACCACACAAAAACCATGT
TCGGTAGAGAAAATA------GAAGGAGCAAACTCTGACATAGTTGAAGATACTGAAAAT
---------------GTGGCTTCTAAAAGAAAAGAAATAAGTGAACTGAGTAGCAAATTA
GACAAACCTGAGGACTACAGTGTGGACCAAGGCAAGGAATTGTCCCATGATGAATCACAA
AATGACAAAGTCCTGGAAAGTGTGGAGGAAACCAGAGGCAATTTAGACAACACT------
------TGTGAAGATTGTATCATACTTACAGAAGTAACA------CAAGAGAACCAAGAG
ATTGGAGAAGATGAACAGGTCAAAGAAAAA---GAGGAAAAAATCCCTCAGAATTTAGAG
AAT---AAAGAGAAAACTCTA---AAAGCCTCCAGAGAA---------------GATGAA
GGAGCAGTACTTAGGTTGACAGCAGACTTTTCATCAGCAACACTGGACGTTAGTAAGCAA
TGGAGTAATGTCTTCAACATTCTGAGGGAAAATGATTTTGAACCTAAAGTTCTATGCCAA
GTTAAGTTAACATTTAAGTGTGATGGTGAAGTAAGGACCTTTTCAGATATGCAAAGTCTC
AGCAATTTTACTAGCCAAAAACCATTTATGAACAAATTACTGAAAGGTGTACTCCCACAA
AATGAA---AAAATAAAGAAAGGA---AGAAGTTACGGAATTCAAGAAAAAGTGGAAAAA
ACTCGATTAGATTCAAAGAATGGAGCTGAGGGGGAAGTCAGTGATGGCTTGAGCTTTCTC
TTTGTTAAAGAAGTAAAGGTTGCTGAG---CCAGAGGAGGTGAAGAATTTAGAGATGCCA
GAAGAAGACTCTTCAGAGCTGGAAGAT---------------------------------
------------------------------------GAGGAAGAAGAGGCTTCGGGCCTG
GAGGAAGAGGAA------------------GAAGAGACTTCAGGGCTAGAGGAG------
---------------------------GAGGAA------GACACTTCTGAGCTGGAAGAA
GAGGTGGGAAATGAG------------------------GCTTTGGTGCTG---GAGGAG
GAA---------GGAGAAGAGGAGGCTTCAGTATCCTATAAGAAA---------------
------------------------------------------------------------
------------------------------------------------CCAGCTTCAACA
TTTCAGTGTCATTCTGTGGTAAATACAAAATATGGAGTTGAGGAAAAAAACAGTAATGAC
TTGGAGATTGTTTTAATTGAAGAGGTAGTAGAAGATTCTGACCCAGAGGAGGAAGAAGGT
TCAGAGTGGGAAATGGAAGTAGTCTTATCTTGGGAGGAAGGAGAGGACTCTGAAGTAGAA
AATATAAAGACTGCCTCCCAGATTGAGAAAAAAGAGGCCTCAGATGGACTTAAAGAAATT
GCCTGTGATTATTTGGCTCGGGACTTTGAGAAGAAAAAACTGGTGAAATACCAGATGGTA
CAAAAAGCCCAGAATAAAGAGGAAACAGCTATGCCCAGAAACCAAGGAATTGGGACAGTC
TGTCGTACCTTGCGTTTGGCCTCTCCCTCAACATCACTAGAGCTAAGTCCT------GAT
AAGCAGAAAAGGCATTTAAGTACAAATTTGAGTACTCCATCAGGGATCACCAAATTTTTA
AGGAAAACTGAGAAAGGGCGACACAAAACCCTACAAACAGATGCACAAACGTCTAAAGAA
ACAGACTTAATACAAGAAACAGAAGAAAACTTTAGAAGAAATATACATACCAACTTTAGA
GAGCTACAGGAGGAGGTTGCCAATATTAAAAAT------TCTCTTCCAGAGGTCTTAGAA
ATA------AGTTCTATAGATGTTCTGAATAGCAGAATAAATATACTTGAGGAGAGAATG
GACAGCCTAGAAGATCGTATTGAAGAATTCTCTAAGGATACAATGCAAATGGCCAAACAG
ATAATAAATAAAGAAAGGTCAAGAGACATAGAGGATAGATCGAGAAGTTCCAACATCCGT
TTGATAGGAATTCCAGAAAAAGATAATAAAGAGAATGGAGCAGAAGAAATAATT------
------------------------------------------------------AATGAA
ATCATTGAAGAA---------------AACTTTCCAGAGCTAAAG---GATTCAAGTCCT
GCGGTTGTCAGTGCTTATCGAATACCTAGTAAGATTGATGAGAAGAGACTCACTCCTAGA
CACATCTTGGTGAAATTTGGGAATTCTAGTGACAAAGAAAAAATCCTAAAGGCTTCCAGA
AAGAGA---GAAATAACATACAGAGGAATGAGAATCAGACTGACCGCAGATTTATCATTG
GACACTCTAGATGCTAGAAGTCAGTGGAGCAATATAATACAAATTCTGCAGGCAAAAGGC
TTTACACCTAGAATCCTATACCCAGCCAAATTGGCATTTGATTTTGAAGGTAAAATGAAG
ACATTTTTT---GATACTGAAGAGTTCACAAAGTTTGTTTCCTGCACACCGTCTTTGAAA
GAATTACTGGAG---GATATACTTTAG------------
>Dobsonia_moluccensis_L1TD1
------------------ATGTCAAGTGTACGATCAAAAATTCCTAGACTTGCAAAGAAA
CCA---AAAAATATCACCCACATGGAAAGAATTAGG---TTGATAGAAACT------GAG
ATGGCTCAGATATTAGAGTTAAAATATAAAGACATTTCAACAGTTATTATGAATAAGTTT
AAAGTCTTGATAGAAAATTTGGACTTGATGGCTGAAGAGATGAGGGAATCTCTTAAAAAT
GACCTAAAGGAA---ATAGGAGTAAGAAGTTCAATATCTGAAATGAAAAATCCAAAGAAC
TCCAGTACCAGAAAAGAATGGCAACAAATAAAAGATACA---GCCTCAATAAAAACAGGA
TTGGTAGAGAAAATA------GAAGGAGAAAACTATAAAATAGCCGAGGATGTTGAAAAT
---------------TTGACTGTTAAAAGAAAAAAAATAATTGAGCTGAATAGCAAATTA
TACAAAGCTGAAGAGTGTAATACTAACCAAAGTAAGAAATTGTCCCAGAATGAATCACAA
AATCACAAAGTCATGGGAAGTGTGGAAGAAGCCATTAGTGATGTAGGTGACAGA------
------GGTAGAAATTTCAACATCCATTTAGAAGTTACA------GGAGAGGGCCAAGAG
AAAGGAGAGGAAGAAATG------------AGGGATAAAAAAACCACTCAGAATTTCAAG
AAT---AAAGAGAAAATTCTA---AAAGTCTCCAGAGAA---------------GATGAA
GGAGCTATACTCACGTTGGCAGCAGACTTTTCATCAGCAACACTGGACGTTAGCAAGCAA
TGGAGTAATGTCTTCAACATTCTGAAGGAAAATGATTTTGAACCTAAATTTTTATGCCAA
ATTAATTTAATGTTTAAATGTGATGGTGAAATAAAGACTTTTTCAGACATGCAAAGCCTC
AGCAAATTTACCAGCCAAAAATCATTTATGAGAGAATTACTGAAAGGTGTACTTCCACAA
AATAAA---AAAATAAAGAAAAGAGGAAGAAGATATGGGATTCAAGAGAAAGTGGATAAA
AGTCTAATAGACTCAAAGCAAGGAGCTGGGGAAGCAACTAGTGACGGCTTGAACTTTCTA
TTTATTAAAGAGGTAAAGGTCGCTAAG---CCAGAAGAGTTGAAAAACTTAGAGATTCAA
GAGGAAGAGTCTTCAGAGTGGAAGGAAAAAGAAGCCCTC---------------------
------------------------------------CAGGAGGAAGAAGCCTCAGAGCTA
GAGGAGGAGAGA------------------GAAGAGGCTTCAGAGTTGGAGGAGGGAGAA
TATACC---------TCAGGGTTAGAGGAAGAA---------GAAGAAGCTTCAGAGTTG
GAGGAGGGAGAATAT------------------------ACCTCAGGGCTG---GAGGAA
GAG---------GAAGAGGAGAACTTGGAATTTGAAAAGAAGGGATTAGAG---------
------------------------------------------------------------
---------------------------GCCACAGTATTATATAAGAAACAACACTCAACC
TTTCAACCTCATACTATGGTAAAAACAAAACATGGATTTGAA---ATACCTAATGAGGGC
TTGGAGAATATTATAATTAAAGAGGTAGAA---GATTCTGATCAAGAGGAGGAAGAAGGC
TCAGAGTGGGAGTTGGAAGTGTTCTTAACATGGGAGGAAGAAAAGGACTTTGAAGTAGAA
AAGGTAAAGACTGCCTCCCAGATTGCGAAAAAAGAGGCCTCACATGGACTTCAAGAGTTT
GCAGTTAGTTATTTACCTTCAGACTCTGAGAAGAAAAAGTTCATGGAACACCAGGTGGTA
CAAAAAACCCAGAACAAAGGTGAAACAGCTATACCCAGAAATCAAGAAATTGGGACACTC
TGTCCAGCCTTACATGGGACCTCTCCCTCAAAAGCACTAGAAATAAGTTCT------GAT
AAGCAGAAAAAACATTCATGTGCAAATTTGAGTACTCCACCAGGAATCACCAAAGTTTTA
AGGAAAACTGAGGGAGAGAGACATAAAACTCTACAAACAAAAGAGCTAACATTTGAAGAA
ACAGATGTAATACAGGAAACAGAAGAAAACTTTAGAAGAAGTGTAATTAATTTCTTCGGA
GAGATACAAGAGGAGATTGAAAATATTAAAAAT------TGCCATACAGAAGTCTTAGAA
GTAAAA---AACTCAATACCTGCTCTGAGTAATAGAATAGACATACTTAAAGAGAGAATG
AGCAATCTAGAGGATCGAATTGAAGAATTCCCTAAGGATACAATGCAAATGGCCAAACAG
ATAATAATTAAAGAAAGAATAAGAGACATAGAGGATAGATCCAGAAGTTCAAACATCCGT
TTAATAGGAATTCCAGAAAAAGATAATAAAGAGAATGGAGCAGAGGAAATAATT------
------------------------------------------------------AGGGAA
ATAATTGAGGAA---------------AACTTTCCAGAGCTAAAGAAAGATTCGAATCTT
GTGATTGTCAGTGCCTGCCGAGTACCCAGTAAAATTGATGAAAAAAGACTCACTCCTAGA
CACATCTTGGTGAAATTTGGAAATTATAATGATAAAGAAAAAATTATAAATGCTTCTAGA
GAAAAAAAAGAGATAACCTACAGAGGAATAAGAATCAGATTGACAGCAGACTTATCATTG
GATACTCTGGATGCTAGAAGTCAGTGGGGTAATATCATAAAAGTTCTGAAGGCAAAAGAC
TTTAAACCTAGAATTCTATATCCAGCCAAATTAGCATTTGATTTTGAAGGTAAAACAAAG
ATATTTTTT---GATACCGAAGAATTCAGAAAGTTTATTTCTTGCACACCTTTTTTGAAA
GAATTACTGGAG---GATATATTTTAA------------
>Pteropus_hypomelanus_L1TD1
------TCTTGACAACATATTCAAAATGTCAAATAAAAAATTCCTAGACCTGCTAAGAAA
CCA---AAAAATATCACCCACATGGAAAGAATTAGG---TTGATATAAACT------GAG
ATGGCTCAGATATTAGAGTTAAAATATAAAGACATGTCAACAGTTATTATGAATAAATTT
AAAGTCTTGATAGAAAATCTGGACTTACTGGCTGAAGATATAAGGGAATCTCTTAAAAAT
GACCTAAAGGAAATTTTAGGAGTAAAAAATTCAATATCTGAAATGAAAAATCCAAAGAAC
TCCAGTACCGGAAAAGAGTGGCAACAAATAAAAGATACG---GCCTCAATAAAAACAGGA
TTGGTAGAGAAAATA------GAAGGAGAAAACTGTAAAATAGCTGAGGATGTTGAAAAT
---------------TTGACTGTTAAACTAAAAGAAATAATTAAGCTGAATAGCAAATTA
TACAAAGCTGAAGAGTGCAATACTAACCAAGGTAAGAAACTGTCCCAGAATGAATCACAA
AATCACAAAGTCATAGGAAGTGTGGAAGAAGCCATTAATGATGTAAGTGACAGA------
------GGTAGAAATTTCAACATCCATTTAGAAGTTATA------GGAGAGGGCCAAGAG
AAAGGAGAGGAAGAAATG-----------AGGGAGGAAAAAAACCACTCAGAATTTCAAG
AAT-----AGAGAAAATTCTA---AAAGTCTCCAGAGAA--------------GACGAAA
GGAGCTATCCTCACGTTGGCAGCAGACTTTTCATCAGCAACACTGGATGTTAGTAAGCAA
TAGAGTAATGTCTTCATCATTCTGAGGGAAAATGATTTTGAACCTAAATTTT-ATGCCAA
GTTAAATTAATATTTAAATGTGATGGTGAAATAAAGACTTTTTCAGACATGCAAAGCCTC
AGCAAATTTACCAGCCAAAAATCGTTTATGAGAGAATTACTGAAAGGTGTACTTCCACAA
AATAAA---AAAATAAAGAAAAGAGGAAGAAGATATGGGATTCAAGAGAAAGTGGATAAA
AGTCTAATAGACTCAAAGCAAGGAGCTGGGGAAGCAACCAGTGACGGCTTGAACTTTCTA
TTTATTAAAGAGGTAAAGGTTGCTAAG---CCAGAAGAGTTGAAAAACTTAGAGACTCAT
GAGGAAGAGTCTTCAGAGTGGAAGGAAAAAGAAGCCCTC---------------------
------------------------------------CAAGAGGAAGAAGCCTCAGAGCTA
GAGGAGGAGAGA------------------GAAGAGGCTTCAGAGTCGGAGGAGGGAGAA
CATACC---------TCAGGGTTAGAGGAAGAA------GGAGAAGAAGCTTCAGAGTTG
GAGGAGGGAGAAGAT------------------------ACCTCAGGGCTG---GAGGAA
GAG---------GAAGAGGAGGACTCAGAATTGGAAAAGGAGGGATTAGAG---------
------------------------------------------------------------
---------------------------GCCACAGTATTATATAAGGAACAACACTCAACC
TTTCAACCTCATACTATTGTAAATGCAAAGCATGGATTTGAA---ATAACTAGTGAGGGC
TTGGAGAATATTATAATTAAAGAGATAGAA---GATTCTGATCAAGAGGAGGAAGAAGAC
TCAGAGTGGGAGTTAGAAGTGTTCTTAACATGGGAGGAAGGAAAGGACTTTGAAGTAGAA
AAGGTAAAGACTGCCTCCCAGATTGTGAAAAAAGAGGCCTCACATGGACTTCAAGAGATT
GCCGTTAGTTATTTACCTTCAGACTCTGAGAAGAAAAAGTTCATGAAACACTAGGTGGTA
CAAAAACCC-AGAACAAAGATGAAACAGCTATACCCAGAAATCAAGAAATTGGGACACTC
TGTTCAACCTTACATGGGACCTCTCACTCAAAATCACTAGAAATAAGTTCT------GAT
AAGCAGAAAAAACATTCATGTACAAATTCGAGTACTCCATCAGGAATCACCAAAGTTTTA
AGGAAAACTGAG--AAAGAGACATAAAACTCTGCAAACAAAAGAGCTAACATTTGAAGAA
ACA--TCTAATACAGGAAACAGAAGAAAACTTTAGAAGAAGTGTAATTAATTTCTTCAGA
GAGATACAAGAGGAGATTGAAAATATTAAAAAT------TGCCATCCAGAAGTCTTAGAA
GTAAAAA--AACTCAATACCTGCTCTGAGTAATAGAATAGACATACTTAAAGAGAGAATG
AGCAATCTAGAAGATCGAATTGAAGAATTCCCTAAGGATACAATGCAAATGGCTAAACAG
ATAATAATTAAAGAAAGAATAAGACACATAGAGGATAGATCCAGAAGCTCAAACATCCGT
TTAATAGGAATTCCAGAAAAAGATAATACAGAGAATGGAGCAGAGGAAATAATTAGAGAA
ATAACTGAAGAAAACT----------------------TTGAAGAAATAATT--AGAGAA
ATAATTGAAGAAATAATTAGAGAAAT-AATTGAAGAAAGCTAAAGAAAGATTCTAATCTT
GTGATTATCAGTGCCTGCCGAGTACCCAGTAAACTTGATGAAAAGAGACTCACTCCTAGA
CACATCTTGGTGATATTTGAGAATTATAATGATAAAGAAAAAATTATAAATACTTCTAGA
GGAAAAAAAGAGATAACCTACAGAGGAATAAGAATGAGATTGACAGCAGACTTATCATTG
GATACTCTGGATGCTAGAAGTCAGTGGGGTAATATCATAAAAGTTCTGCAGGCAAAAGAC
TTTAAACCTAGAATTCTATATCCAGCCAAATTAACATTTGATTTTGAAGGTAAAACAAAG
ATATTTTTT---GATATTGAAGAATTCAAAAAGTTTATTTCTTGCACACCTTCTTTGGAA
GAATTACTGGAG---GATATATTTTAA------------
>Pteropus_alecto_L1TD1
-------------------------ATGTCAAATAAAAAATTCCTAGACCTGCTAAGAAA
CCA---AAAAATATCACCCACATGGAAAGAATTAGG---TTGATATAAACT------GAG
ATGGCTCAGATATTAGAGTTAAAATATAAAGACATGTCAACAGTTATTATGAATAAATTT
AAAGTCTTGATAGAAAATCTGGACTTAATGGCTGAAGATATAAGGGAATCTCTTAAAAAT
GACCTAAAGGAAATTTTAGGAGTAAAAAATTCAATATCTGAAATGAAAAATCCAAAGAAC
TCCAGTACCGGAAAAGAGTGGCAACAAATAAAAGATACG---GCCTCAATAAAAACAGGA
TTGGTAGAGAAAATA------GAAGGAGAAAACTGTAAAATAGCTGAGGATGTTGAAAAT
---------------TTGACTGTTAAAATAAAAGAAATAATTGAGCTGAGTAGCAAATTA
TACAAAGCTGAAGAGTGTAATACTAACCAAGGTAAGAAACTGTCCCAGAATGAATCACAA
AATCACAAAGTCATAGGAAGTGTGGAAGAAGCCATTAGTGATGTAAGTGACAGA------
------GGTAGAAATTTCAACATCCATTTAGAAGTTACA------GGAGAGGGCCAAGAG
AAAGGAGAGGAAGAAATG-----------AAGGAGGAAAAAAACCACTCAGAATTTCAAG
AAT---AAAGAGAAAATTCTG---AAAGTCTCCAGAGAA--------------GACGAAA
GGAGTTATACTCACGTTGGCAGCAGACTTTTCATCAGCAACACTGGATGTTAGTAAGCAA
TGGAGTAATGTCTTCAACATTCTGAGGGAAAATGATTTTGAACCTAAATTTTTATGCCAA
GTTAAATTAATATTTAAATGTGATGGTGAAATAAAGACTTTTTCAGACATGCAAAGCCTC
AGCAAATTTACCAGCCAAAAATTGTTTATGAGAGAATTACTGAAAGGTGTACTTCCACAA
AATAAA---AAAATAAAGAAAAGAGGAAGAAGATATGGGATTCAAGAGAAAGTG------
------------------------------------------------------------
------------------------------------------------------------
------------------------------------------------------------
------------------------------------------------------------
------------------------------------------------------------
------------------------------------------------------------
------------------------------------------------------------
------------------------------------------------------------
------------------------------------------------------------
------------------------------------------------------------
------------------------------------------------------------
------------------------------------------------------------
------------------------------------------------------------
------------------------------------------------------------
------------------------------------------------------------
------------------------------------------------------------
------------------------------------------------------------
------------------------------------------------------------
------------------------------------------------------------
------------------------------------------------------------
------------------------------------------------------------
------------------------------------------------------------
-------TACAAGATCGAATTGAAGAATTCCCTAAGGATACAATGCAAATGGCCAAACAG
ATAATAATTAAAGAAAGAATAAGACACATAGAAGATAGATCCAGAAGCTCAAACATCTGT
TTAATAGGAATTCCAGAAAAAGATAATAAAGAGAATGGAGCAGAGGAAATAATT------
------------------------------------------------------AGAGAA
ATAATTGAAGAA---------------AACTTTCCAGAGCTAAAGAAAGATTCTAATCTT
GTGATTATCAGTGCCTGCCGAGTACCCAGTAAACTCGATGAAAAGAGACTCACTCCTAGA
CACATCTTGGTGATATTTGAGAATTATAATGATAAAGAAAAAATTATAAATGCTTCTAGA
GGAAAAAAAGAGATAACCTACAGAGGAATAAGAATCAGATTGACAGCAGACTTATCATTA
GATACTCTGGATGCTAGAAGTCAGTGGGGTAATATCATAAAAGTTCTGCAGGCAAAAGAC
TTTAAACCTAGAATTCTATATCCAGCCAAATTAACATTTGATTTTGAAGGTAAAACAAAG
ATATTTTTTT--GATATTGAAGAATTCAGAAAGTTTATTTCTTGCACATCTTCTTTGGAA
GAATTACTGGAG---GATATATTTTAA------------
>Pteropus_vampyrus_L1TD1
-------------------------ATGTCAAATAAAAAATTTCTAGACCTGCTATGAAA
CCAAA-AAAAATATCACCCACATGGAAAGAATTAGG---TTGATATAAACT------GAG
ATGGCTCAGATATTAGAGTTAAAATATAAAGACATGTCAACAGTTATTATGAATAAGTTT
AAAGTCTTGATAGAAAATCTGGACTTAATGACTGAAGATGTAAGGGAATCTCTTAAAAAT
GACCTA----AAATTTTAGGAGTAAAAAGGTCAATATCTGAAATGAAAAATCCAAAGAAC
TCCAGTACCAGAAAAGAGTGGCAACGAATAAAAGATACG---GCCTCAATAAAAACAGGA
TTGGTAGAGAAAATA------GAAGGAGAAAACTGTAAAATAGCTGAGGATGTTGAAAAT
---------------TTGACTGTTAAAATAAAAGAAATAATTGAGCTGAATAGCAAATTA
TACAAAGCTGAAGAGTGCAATACTAACCAAGGTAAGAAACTGTCCCAGAATGAATCACAA
AATCACAAAGTCATAGGAAGTGTGGAAGAAGCCATTAGTGATGTAAGTGACAGA------
------GGTAGAAATTTCAACATCCATTTAGAAGTTACA------GGAGAGGGCCAAGAG
AAAGGAGAGGAAGAAATG-----------AGGGAGGAAAA-AACCACTCAGAATTTCAAG
AAT---AAAGAGAAAATTCTG---AAAGTCTCCAGAGAA--------------GACGAAA
GGAGCTATACTCATGTTGGCAGCAGACTTTTCATCAGCAACACTGGATGTTAGTAAA--A
TTTAGT----------------------------------AACCTAAATTTTTATGCCAA
GTTAAATTAATATTTAAATGTGATGGTGAAATAAAGACTTTTTCAGACATGCAAAGCCTG
AGCAAATTTACCAGCCAAAAATCATTTATGAGAGAATTACTGAAAGGTGTACTTCCACAA
AATAAA---AAAATAAAGAAAAGAGGAAGAAGATATGGGATTCAAGAGAAAGTGGATAAA
AGTCTAATAGACTCAAAGCAAGGAGCTGGGGAAGCAACCAGTGATGGCTTGAACTTTCTA
TTTATTAAAGAGGTAAAGGTTGCTAAG---CCAGAAGAGTTGAAAAACTTAGAGACTCAT
GAGGAAGAGTCTTCAGAGTGGAAGGAAAAAGAAGCCCTC---------------------
------------------------------------CAGGAGGAAGAAGCCTCAGAGCTA
GAGGAGGAGAGA------------------GAAGAGGCTTCAGAGTCGGAGGAGGGAGAA
CATACC---------TCAGGGTTAGAGGAAGAA------GGAGAAGAAGCTTCAGAGTTG
GAGGAGGGAGAAGAT------------------------ACCTCAGGGCTG---GAGGAA
GAG---------GAAGAGGAGGACTCAGAATTGGAAAAGGAGGGATTAGAGGCC------
------------------------------------------------------------
------------------------------ACAGTATTATATAAGGAACAACACTCAACC
TTTCAACCTCATACTATTGTAAATGCAAAGCATGGATTTGAA---ATAACTAGTGAGGGC
TTGGAGAATATTATAATTAAAGAGATAGAA---GATTCTGATCAAGAGGAGGAAGAAGAC
TCAGAGTGGGAGTTAGAAGTGTTCTTAACATGGGAGGAAGGAAAGGACTTTGAAGTAGAA
AAGGTAAAGACTGCCTCCCAGATTGTGAAAAAAGAGGCCTCACATGGACTTCAAGAGATT
GCCGTTAGTTATTTACCTTCAGACTCTGAGAAGAAAAAGTTCATGAAACACTAGGTGGTA
CAAAAACCC-AGAACAAAGATGAAACAGCTATACCCAGAAATCAAGAAATTGGGACACTC
TGTTCAACCTTACATGGGACCTCTCGCTCAAAATCACTAGAAATAAGTTCT------GAT
AAGCAGAAAAAACATTCGTGTACAAATTTGAGTACTCCATCAGGAATCACCAAAGTTTTA
AGGAAAACTGAG--AGAGAGACATAAAACTCTGCAAACAAAAGAGCTAACATTTGAAGAA
ACA--TCTAATACAGGAAACAGAAGAAAACTTTAGAAGAAGTGTAATTAATTTCTTCAGA
GAGATACAAGAGGAGATTGAAAATATTAAAAAT------TGCCATCCAGAAGTCTTAGAA
GTAAAA---AACTCAGTACCTGCTCTGAGTAATAGAATAGACATACTTAAAGAGAGAATG
AGCAAGCTAGAAGATCAAATTGAAGAATTCCCTAAGGATACAATGCAAATGGCCGAACAG
ATAATAATTAAAGAAAGAATAAGACACATAGAGGATAGATCCAGAAGCTCAAACATCCGT
TTAATAAGAATTCCAGAAAAAGATAATACAGGGAATGGAGCAGAGGAAATAATTAGAGAA
ATAACTGAAGAAAACTGAAGAAATAATTAGAGAAATAATTGAGGAAATAATT--AGAGAA
ATAATTGAAGAAATAATTAGAGAAAT-AATTGAAGAAAGCTAAAGAAAGATTCTAATCTT
GTGATTATCAGTGCCTGCTGAGTACCCAGTATACTTGATGAAAAGAGACTCACTCCTAGA
CACATCTTGGTGATATTTGAGAATTATAATGATAAAGAAAAAATTATAAATACTTCTAGA
GGAAAAAAAGAGATAACCTACAGAGGAATAAGAATGAGATTGACAGCAGACTTATCATTG
GATACTCTGGATGCTAGAAGTCAGTGGGGTAATATCATAAAAGTTCTGCAGGCAAAAGAC
TTTAAACCTAGAATTCTATATCCAGCCAAATTAACATTTGATTTTGAAGGTAAAACAAAG
AT-TTTTTT---GATATTGAAGAATTCAGAAAGTTTATTTCTTGCACACCTTCTTTGGAA
GAATTACTGGAG---GATATATTTTAA------------
>Hypsignathus_monstrosus_L1TD1
------------------ATGTCAAGTATACTATCAAAAATCCCTAGACTTGCAAAGAAA
CCA---AAAAATATCACCCACATGGAAAGAATTAGA---TTAATAGAAACT------GAG
ATGGCTCAGATATTAGGGTTAAAATATAAAGACATGTCAAAAGTTATTATGAATAAATTT
AAAGTCTTTATAAAAAATCTGGACTTAATGGCTGAAGAGATAAGAGAATATTTTTTAAAT
GACCTAAAGGAAATTTTAGGAGTAAAAAGTTCAATATCTGAAATGAAAAATCTGAAGAAC
TTCAGTACCAGAAAAGAGTGGCAACAAATAAAAGATACA---ACCTCAATAAAAACAGGA
TTGGTAGAGAAAATA------GAATAAGAAAACTGTAAAATAGGTGAGGATGTTGAAAAT
---------------TTTACCATTAAAAAAAATGAAATAATTGAGCTGAATAGCAAATTA
TACAAAGATGAAGAGTGCAATACTAACCAAGGTAAGAAACTGTCCCAGAATAAATCACAA
AATCACAAAGTCATGGGAAATGTGGAAGAAGCTATTACTGATGTAGATGACAGA------
------GGTAGAAATTTCAACATCCATTTAGAAGTTACA------GAAGAGGGCCAAGAG
AAAGGAGAGGAAGAAATG------------AGGGAGGAAAAAACCACTCAGAATTTCAA-
AAT---AAAGAGAAAATTCTA---AAAATCTCCAGAGAA---------------GAT---
GGAGCTATACTCACGTTGGCAGCAGACTTTTTATCAGCAACACTGGATGTTAGTAAGCAA
TGGAGTAATATCTTCAACATTCTGAGGGAAAATGATTTTGAACCTAAATTTTTATGCCAG
GTTAAATTAATGTTTAAATGTGATGGTGAAATAAAGAC-TTTTCAGACATACAAAGCTTC
AGCAAATTTACTAGCCAAAAATCATTTATGAGAGAATTATTGAAAGGTGCATTTCCACAA
AATAAA---AAAATAAAGAAAGGGGGAAGAAGATATGGGATTCAAGAGAAAATG------
------------------------------------------------------------
------------------------------------------------------------
------------------------------------------------------------
------------------------------------------------------------
------------------------------------------------------------
------------------------------------------------------------
------------------------------------------------------------
------------------------------------------------------------
------------------------------------------------------------
------------------------------------------------------------
------------------------------------------------------------
------------------------------------------------------------
------------------------------------------------------------
------------------------------------------------------------
------------------------------------------------------------
------------------------------------------------------------
------------------------------------------------------------
------------------------------------------------------------
------------------------------------------------------------
------------------------------------------------------------
------------------------------------------------------------
------------------------------------------------------------
------------------------------------------------------------
------------------------------------------------------------
------------------------------------------------------------
------------------------------------------------------------
------------------------------------------------------------
------------------------------------------------------------
------------------------------------------------------------
------------------------------------------------------------
------------------------------------------------------------
------------------------------------------------------------
------------------------------------------------------------
---------------------------------------
>Megaloglossus_woermanni_L1TD1a
------------------ATGTCAAGTATACAATCAAAAATCCCTAGACTTGCAAAGAAA
CCA---AAAAATATCACCCACATGGAAAGAATTAGA---TTAATAGAAACT------GAG
ATGGCTCAGATATTAGGGTTAAAATATAAAGACATGTCAACTGTTATTATGAATAAATTT
AAAGTCTTTATAGAAAATCTGGACTTAATGGCTGAAGAGATAAGAGAATATTTTTTAAAT
GACCTAAAGGAAATTTTAGGAGTAAAACGTTCAATATCCAAAATGAAAAATCTGAAGAAC
TCCAGTACCAGAAAAGTGTGGCAACAAATAAAAGATACA---GCCTCAATAAAAACAGGA
TTGGTAGAGAAAATA------GAATAAGAAAACTGTAAAATAGCTGAGGATGTTGAAAAT
---------------TTTACCATTAAAAGAAAAGAAATAATTGAGCTGAATAGCAAATTA
GACAAAGATGAAAAGTGCAATACTAACCAAGGTAAGAAACTGTCCCAGAATTAATCACAA
AATCACAAAGTCATGGGAAATGTGGAAGAAGCCATTACTGATGTAGATGACAGA------
------GGTAGAAATTTCAACATTCACTTAGAAGTTACA------GAAGAGGTCCAAGAG
AAAGGAGAGGAAGAAATG------------AGGGAGGAAAAAACCACTTAGAATTTCAA-
AAT---AAAGAGAAAATTCTA---AAAGTCTCCAGAGAA---------------GAT---
GGAGCTATACTCACGTTGGCAGCAGACTTTTCATCAGCAACACTGGACGTTAGTAAGCAA
TGGAGTAATATCTTCAACATTCTGAGGGAAAATGATTTTGAACCTAAATTTTTATGCCAG
GTTAAATTAATGTTTAAATGTGATGGTGAAATAAGGAC-TTTTCAGATGTGCAAAGCTTC
AGCAAATTTACCAGCCAAAAATCATTTATGAGAGAATTACTGAAAGGTGCACTTCCACGA
AATAAA---AAAATAAAGAAAGAGGGAAGAAGATATGGGATTCAAGAGAAAGTG------
------------------------------------------------------------
------------------------------------------------------------
------------------------------------------------------------
------------------------------------------------------------
------------------------------------------------------------
------------------------------------------------------------
------------------------------------------------------------
------------------------------------------------------------
------------------------------------------------------------
------------------------------------------------------------
------------------------------------------------------------
------------------------------------------------------------
------------------------------------------------------------
------------------------------------------------------------
------------------------------------------------------------
------------------------------------------------------------
------------------------------------------------------------
------------------------------------------------------------
------------------------------------------------------------
------------------------------------------------------------
------------------------------------------------------------
------------------------------------------------------------
------------------------------------------------------------
------------------------------------------------------------
------------------------------------------------------------
------------------------------------------------------------
------------------------------------------------------------
------------------------------------------------------------
------------------------------------------------------------
------------------------------------------------------------
------------------------------------------------------------
------------------------------------------------------------
------------------------------------------------------------
---------------------------------------
>Megaloglossus_woermanni_L1TD1b
------------------ATGTCAAGTATACAATCAAAAATCCCTAGACTTGCAAAGAAA
CCA---AAAAATATCACCCACATGGAAAGAATTAGA---TTAATAGAAACT------GAG
ATGGCTCAGATATTAGGGTTAAAATATAAAGACATGTCAACAGTTATTATGAATAAATTT
AAAGTCTTTATAGAAAATCTGGACTTAATGGCTGAAGAGATAAGAGAATATTTTTTAAAT
GACCTAAAGGAAATTTTAGGAGTAAAACGTTCAATATCCAAAATGAAAAATCTGAAGAAC
TCCAGTACCAGAAAAGTGTGGCAACAAATAAAAGATACA---GCCTCAATAAAAACAGGA
TTGGTAGAGAAAATA------GAATAAGAAAACTGTAAAATAGCTGAGGATGTTGAAAAT
---------------TTTACCATTAAAAGAAAAGAAATAATTGAGCTGAATAGCAAATTA
GACAAAGATGAAAAGTGCAATACTAACCAAGGTAAGAAACTGTCCCAGAATTAATCACAA
AATCACAAAGTCATGGGAAATGTGGAAGAAGCCATTACTGATGTAGATGACAGA------
------GGTAGAAATTTCAACATTCACTTAGAAGTTACA------GAAGAGGTCCAAGAG
AAAGGAGAGGAAGAAATG------------AGGGAGGAAAAAACCACTTAGAATTTCAA-
AAT---AAAGAGAAAATTCTA---AAAGTCTCCAGAGAA---------------GAT---
GGAGCTATACTCACGTTGGCAGCAGACTTTTCATCAGCAACACTGGACGTTAGTAAGCAA
TGGAGTAATATCTTCAACATTCTGAGGGAAAATGATTTTGAACCTAAATTTTTATGCCAG
GTTAAATTAATGTTTAAATGTGATGGTGAAATAAGGAC-TTTTCAGATGTGCAAAGCTTC
AGCAAATTTACCAGCCAAAAATCATTTATGAGAGAATTACTGAAAGGTGCACTTCCACGA
AATAAA---AAAATAAAGAAAGAGGGAAGAAGATATGGGATTCAAGAGAAAGTG------
------------------------------------------------------------
------------------------------------------------------------
------------------------------------------------------------
------------------------------------------------------------
------------------------------------------------------------
------------------------------------------------------------
------------------------------------------------------------
------------------------------------------------------------
------------------------------------------------------------
------------------------------------------------------------
------------------------------------------------------------
------------------------------------------------------------
------------------------------------------------------------
------------------------------------------------------------
------------------------------------------------------------
------------------------------------------------------------
------------------------------------------------------------
------------------------------------------------------------
------------------------------------------------------------
------------------------------------------------------------
------------------------------------------------------------
------------------------------------------------------------
------------------------------------------------------------
------------------------------------------------------------
------------------------------------------------------------
------------------------------------------------------------
------------------------------------------------------------
------------------------------------------------------------
------------------------------------------------------------
------------------------------------------------------------
------------------------------------------------------------
------------------------------------------------------------
------------------------------------------------------------
---------------------------------------
>Megaloglossus_woermanni_L1TD1c
------------------ATGTCAAGTATACAATCAAAAATCCCTAGACTTGCAAAGAAA
CCA---AAAAATATCACCCACATGGAAAGAATTAGA---TTAATAGAAACT------GAG
ATGGCTCAGATATTAGGGTTAAAATATAAAGACATGTCAACAGTTATTATGAATAAATTT
AAAGTCTTTATAGAAAATCTGGACTTAATGGCTGAAGAGATAAGAGAATATTTTTTAAAT
GACCTAAAGGAAATTTTAGGAGTAAAACGTTCAATATCCAAAATGAAAAATCTGAAGAAC
TCCAGTACCAGAAAAGTGTGGCAACAAATAAAAGATACA---GCCTCAATAAAAACAGGA
TTGGTAGAGAAAATA------GAATAAGAAAACTGTAAAATAGCTGAGGATGTTGAAAAT
---------------TTTACCATTAAAAGAAAAGAAATAATTGAGCTGAATAGCAAATTA
GAAAAAGATGAAGAGTGCAATACTAACCAAGGTAAGAAACTGTCCCAGAATGAATCACAA
AATCACAAAGTCATGGGAAATGTGGAAGAAGCCATTACTGATGTAGATGACAGA------
------GGTAGAAATTTCAACATTCACTTAGAAGTTACA------GAAGAGG-CCAAGAG
AAAGGAGAGGAAGAAATG------------AGGGAAGAAAAAACCACTCAGAATTTCAA-
AAT---AAAGAGAAAATTCTAA--AAAGTCTCCAGAGAA---------------GAT---
GGAGCTATACTCACGTTGGCAGCAGACTTTTCATCAGCAACACTGGACGTTAGTAAGCAA
TGGAGTAATATCTTCAACATTCTGAGGGAAAATGATTTTGAACCTAAATTTTTATGCCAG
GTTAAATTAATGTTTAAATGTGATGGTGAAATAGAGAC-TTTTCAGACATGCAAAGCTTC
AGCAAATTTACCAGCCAAAAATCATTTATGAGAGAATTACTGAAAGGTGCACTTCCACAA
AATAAA---AAAATAAAGAAAGAGGGAAGAAGATATGGGATTCAAGAGAAAGTG------
------------------------------------------------------------
------------------------------------------------------------
------------------------------------------------------------
------------------------------------------------------------
------------------------------------------------------------
------------------------------------------------------------
------------------------------------------------------------
------------------------------------------------------------
------------------------------------------------------------
------------------------------------------------------------
------------------------------------------------------------
------------------------------------------------------------
------------------------------------------------------------
------------------------------------------------------------
------------------------------------------------------------
------------------------------------------------------------
------------------------------------------------------------
------------------------------------------------------------
------------------------------------------------------------
------------------------------------------------------------
------------------------------------------------------------
------------------------------------------------------------
------------------------------------------------------------
------------------------------------------------------------
------------------------------------------------------------
------------------------------------------------------------
------------------------------------------------------------
------------------------------------------------------------
------------------------------------------------------------
------------------------------------------------------------
------------------------------------------------------------
------------------------------------------------------------
------------------------------------------------------------
---------------------------------------
>Megaloglossus_woermanni_L1TD1d
------------------ATGTCAAGTATACAATCAAAAATCCCTAGACTTGCAAAGAAA
CCA---AAAAATATCACCCACATGGAAAGAATTAGA---TTAATAGAAACT------GAG
ATGGCTCAGATATTAGGGTTAAAATATAAAGACATGTCAACTGTTATTATGAATAAATTT
AAAGTCTTTATAGAAAATTTGGACTTAATGGCTGAAGAGATAAGAGAATATTTTTTAAAT
GACCTAAAGGAAATTTTAGGAGTAAAACGTTCAATATCCGAAATGAAAAATCTGAAGAAC
TCCAGTACCAGAAAAGAGTGGCAACAAATAAAAGATACA---GCCTCAATAAAAACAGGA
TTGGTAGAGAAAATA------GAATAAGAAAACTGTAAAATAGCTGAGGATGTTGAAAAT
---------------TTTACCATTAAAAGAAAAGAAATAATTGAGCTGAATAGCAAATTA
GAAAAAGATGAAGAGTGCAATACTAACCAAGGTAAGAAACTGTCCCAGAATGAATCACAA
AATCACAAAGTCATGGGAAATGTGGAAGAAGCCATTACTGATGTAGATGACAGA------
------GGTAGAAATTTCAACATTCACTTAGAAGTTACA------GAAGAGG-CCAAGAG
AAAGGAGAGGAAGAAATG------------AGGGAAGAAAAAACCACTCAGAATTTCAA-
AAT---AAAGAGAAAATTCTAA--AAAGTCTCCAGAGAA---------------GAT---
GGAGCTATACTCACGTTGGCAGCAGACTTTTCATCAGCAACACTGGACGTTAGTAAGCAA
TGGAGTAATATCTTCAACATTCTGAGGGAAAATGATTTTGAACCTAAATTTTTATGCCAG
GTTAAATTAATGTTTAAATGTGATGGTGAAATAGAGAC-TTTTCAGACATGCAAAGCTTC
AGCAAATTTACCAGCCAAAAATCATTTATGAGAGAATTACTGAAAGGTGCACTTCCACAA
AATAAA---AAAATAAAGAAAGAGGGAAGAAGATATGGGATTCAAGAGAAAGTG------
------------------------------------------------------------
------------------------------------------------------------
------------------------------------------------------------
------------------------------------------------------------
------------------------------------------------------------
------------------------------------------------------------
------------------------------------------------------------
------------------------------------------------------------
------------------------------------------------------------
------------------------------------------------------------
------------------------------------------------------------
------------------------------------------------------------
------------------------------------------------------------
------------------------------------------------------------
------------------------------------------------------------
------------------------------------------------------------
------------------------------------------------------------
------------------------------------------------------------
------------------------------------------------------------
------------------------------------------------------------
------------------------------------------------------------
------------------------------------------------------------
------------------------------------------------------------
------------------------------------------------------------
------------------------------------------------------------
------------------------------------------------------------
------------------------------------------------------------
------------------------------------------------------------
------------------------------------------------------------
------------------------------------------------------------
------------------------------------------------------------
------------------------------------------------------------
------------------------------------------------------------
---------------------------------------
>Rousettus_amplexicaudatus_L1TD1a
------------------------------------------------------------
-----------------------------------G---TTGATAGAAACT------GAG
ATGGCTCAA-------AGTTAAAATATACAGACATGTCAACAGTTATTATGAATAAGTTT
AAAGTCTTGATAGAAAATATGGACTTAATGGCTGAAAAGATAAAGGAATCTCTTAAAAAT
GACCTAAAGGAAATTTTAAGAGTAAAAAGTTCAATATCTGAAATGAAAAATCCAAAGAAC
TCCAGTACCAGAAAAGAATGGCAGCAAATAAAAGATACA---GCCTCAATAAAAACAGAA
TTAGTAGAGAAAATA------GAAGGAGAAAACCGTAAAATAGCTGTGGATGTTGAAAAT
---------------TTGACCATTAAAAGAAAAGAAATAATTGAGCTGAATAGCAAATTA
GACAAAGCTAAAGAGTGCAATACTAACTAAGGTAAGAAAC--TCCCAGAATGAATCACAA
AATCACAAAGTCATGGGAAGCGTGGAATAAGTCATTAGTGATGCAGATGACAGA------
------GGTAGAAATTTCAACATACATTTAGAAGTTACA------GGAGAGGCCCAAGAG
AAAGGAGAGGAAGAAATA------------AGGGAAGAAAAAACCACTCAGAATTTCAAG
AAT---AAAGAGAAAATTCTC-----AGTCTTCAGAGAA---------------GGTGAA
GGAGCTATATTCACATTGGCAGCAGACTTTTCCTCAGCAACACTGGATGTTAGTAAGCAA
TGGAGTAATGTCTTCAATATTCTGAGGGAAAATGATTTTGAACCTGAATTTTTATGCCAA
GTTAAATTAATGTTTAAATGTGATGTTGAAATAAAGACACTTCCAGGCATGCGAAGCCTC
AGCAAATTTACCAGCCAAAAATCATTTATAAGAGAATTACTGAAAGGTGTACTTCCACAA
AAAAAA---TAAATAAATAAAGGA------------------------------------
------------------------------------------------------------
------------------------------------------------------------
------------------------------------------------------------
------------------------------------------------------------
------------------------------------------------------------
------------------------------------------------------------
------------------------------------------------------------
------------------------------------------------------------
------------------------------------------------------------
------------------------------------------------------------
------------------------------------------------------------
------------------------------------------------------------
------------------------------------------------------------
------------------------------------------------------------
------------------------------------------------------------
------------------------------------------------------------
------------------------------------------------------------
------------------------------------------------------------
------------------------------------------------------------
------------------------------------------------------------
------------------------------------------------------------
------------------------------------------------------------
------------------------------------------------------------
------------------------------------------------------------
------------------------------------------------------------
------------------------------------------------------------
------------------------------------------------------------
------------------------------------------------------------
------------------------------------------------------------
------------------------------------------------------------
------------------------------------------------------------
------------------------------------------------------------
------------------------------------------------------------
---------------------------------------
>Rousettus_amplexicaudatus_L1TD1b
------------------------------------------------------------
-----------------------------------G---TTGATAGAAACT------GAG
ATGGCTCAGATGTTAGAGTTAAAATATACAGACATGTCAACAGTTATTATGAATAAGTTT
AAAGTCTTGATAGAAAATATGGACTTAATGGCTGAAAAGATAAAGGAATCTCTTAAAAAT
GACCTAAAGGAAATTTTAAGAGTAAAAAGTTCAATATCTGAAATGAAAAATCCAAAGAAC
TCCAGTACCAGAAAAGAATGGCAGCAAATAAAAGATACA---GCCTCAATAAAAACAGAA
TTAGTAGAGAAAATA------GAAGGAGAAAACCATAAAATAGCTGTGGATGTTGAAAAT
---------------TTGACCATTAAAAGAAAA---ATAATTGAGCTGAATAGCAAATTA
GACAAAGCTAAAGAGTGCAATACTAACTAAGGTAAGAAAC--TCCCAGAATGAATCACAA
AATCACAAAGTCATGGGAAGCGTGGAATAAGTCATTAGTGATGCAGATGACAGA------
------GGTAGAAATTTCAACATACATTTAGAAGTTACA------GGAGAGGCCCAAGAG
AAAGGAGAGGAAGAAATA------------AGGGAAGAAAAAACCACTCAGAATTTCAAG
AAT---AAAGAGAAAATTCTC-----AGTCTTCAGAGAA---------------GGTGAA
GGAGCTATATTCACATTGGCAGCAGACTTTTCCTCAGCAACACTGGATGTTAGTAAGCAA
TGGAGTAATGTCTTCAATATTCTGAGGGAAAATGATTTTGAACCTGAATTTTTATGCCAA
GTTAAATTAATGTTTAAATGTGATGTTGAAATAAAGACACTTCCAGGCATGCGAAGCCTC
AGCAAATTTACCAGCCAAAAATCATTTATAAGAGAATTACTGAAAGGTGTACTTCCACAA
AAAAAAA--TAAATAAATAAAGGA------------------------------------
------------------------------------------------------------
------------------------------------------------------------
------------------------------------------------------------
------------------------------------------------------------
------------------------------------------------------------
------------------------------------------------------------
------------------------------------------------------------
------------------------------------------------------------
------------------------------------------------------------
------------------------------------------------------------
------------------------------------------------------------
------------------------------------------------------------
------------------------------------------------------------
------------------------------------------------------------
------------------------------------------------------------
------------------------------------------------------------
------------------------------------------------------------
------------------------------------------------------------
------------------------------------------------------------
------------------------------------------------------------
------------------------------------------------------------
------------------------------------------------------------
------------------------------------------------------------
------------------------------------------------------------
------------------------------------------------------------
------------------------------------------------------------
------------------------------------------------------------
------------------------------------------------------------
------------------------------------------------------------
------------------------------------------------------------
------------------------------------------------------------
------------------------------------------------------------
------------------------------------------------------------
---------------------------------------
>Rhinolophus_ferrumequinum_L1TD1
------------------ATGTCTAGTGTACAATCAAAAATTCCTAGACTTGCAAAGAAA
CAA---AAAAATAGCACCCACATGGGAAGAATTCAG---TTGGTAGAAACG------GAA
ATGGCTCAGATATTGGATTTAAAATACAAAGACATGTCAACAGTTATTATGAAGAAGTTT
AAAGTCTTGGTGGAAAATCTGAACTTAATGGTTGAAGAGATAAGGGAATCTCTTAAAAAT
GATGTAAAGGAAATTTTAGGAGTAAAAGGTTTAATATCTGAAATGAAAAATCCAAAGAAT
TCCAGCACCAGAAAAGAGTGGCAACAGATAAAAAGTATA---GCCTCAATAAAAACAGGA
TTGGTAGAGAAAATA------GAAGGAGAAAATGATAAAATAGTTCAGGATGTTGAAAAT
---------------TTGATCTTTAAAAGAAAAGAAGTAATTGAGCCGAGTAGCAAATTA
GACAAAGCTAAAGAGTACAATACTGAGCAAGGTAAGGAATTGTCCCAGAATGAATCACAA
AATCACAAAGTCATGGAAAGTGTGGAAGAAGACATAAGTAATATAGATGACAGA------
------GGTAGAAATTGCAACATCCATATGGAAGTTACT------GGAGAG------GAT
GTACTAGTCAAAGAAATG------------AGAGAGGAAAAAACCCCTCAGAACTTAAAG
AAT---AAAGAGAAAATTCTA---AAAGTCTCCAGAGAA---------------GAT---
GGAGCAGTACTTACACTGGCAGGAGACTTGTCATCAGCAACGCTGGACGTTAGTAAGCAA
TGGAGTAATGTCTTCAACATTCTGAGGGAAAATGATTTTGAACCTAAATTTTTATGCCAA
GTTAAATTAGCGTTTGAATGTGATGGTGAGATGAGGACTTTTTCAGACATGCAAAGCCTC
AGCAAATTTACCAGCCAAAAATCTTTTATGAAAGAATTACTGAAAGGTATAATCCCAGAA
AATGAA---AAAATAAAGAAAGGAGGAAGAAGATACGGGATTCAAGAAAAAATGGGTAAA
ACTCTAATAGACTCAAAACATGAATCTGGGGAAACAAACAATGATGGCTTGAACTTTCTA
TTTGTTAAAGAGGTAAAGGTTGCTGAA---CCAGAGGAGGAGAAAGACTTAGAGACTCAG
GAGGAAGGGTCTTCAGAGGGGAATGAAAAAGAACTCCTTGAGGAGGAAGAGGCCTCAGAG
CCAGAGGAGGAA------------------------CAA------GATACCTCAGGGTTA
GAAGAGGAAGGA------------------GAAGAGGCTTCAGAGTTACAGGAGGGAGAA
GAGACA---------TCAGAGTTAGAGGAGGAT------GGAGAAGAGGCCTCAGAGTTG
GAGGAGGAAGAAGAG------------------------ACCTCAGGGTTG---GAGGAA
GAA------------GAAGAGTCTTCGGGGCTGGAGGAAGAG---GTAGAG---------
------------------------------------------------------------
---------------------------GCCTCAGTATTATGTATAGAACAGCACTCAACC
TCTCAGCATCATACTATGGTAAATACAAAACATGAAGTTGAA---ATAACCAATGATAGC
ATGGAGGATATTATAATTAAAGAGGTAGAA---GATTCTGAGCAAGAGGAAGAA---GAC
TCAGAGTGGGAATTGGAAGTGTTCTTAACATGGGATGAGGGAAAAGACCCTGATGTAAAA
AAGGTTGAG------------------AAAAAAGAGGCCTCATATGGATTTAAAGAAATT
GCT---CGTTATTTGACTTCAGAGTCTGAGACGAAAAAAGTG---AAACACCAGATGGTA
CAAAAAATCCAGAACAAAGAGGAAACAGCTACACCCAGAAATAAAGGAATTGGGAAATTC
TGTCCAACTTTACATTGGGACTCTTCCTCAAAATCTCTAGAGATAAGTTCT------GAT
ACACAGAAAAAGCATTCATGTACAAATTTGAGTACTCCATCAGGAATCACCAAACTTTTA
AGGAAAACTGAAAAAGAGAGACACAAAACTCTGCAAACAAAAGAGCTAACATCTAAAGAA
ACAGACTTAATACAAGAAACAGAGGAAAACTTTAGAAGAAGGGTAATTCATTTCTTCAGA
GAGATACAAGAGGATATTGGAAATATTAATAAT------TACCATCCAGAAGTCTTAGAA
ATAAAA---AAATCAATAGCCACTCTGAGTAGCAGAATAGACACACTTGAAGAGAGAATG
AGCAATCTAGAAGATCGAATTGAAGAATTCCCTAAGGATACAATGCAAATGGCCAAACAG
ATAATAATCAAAGAAAGAATAAGAGACATAGAGGATAGATCCAGAAGCTCAAACATCCGT
TTGATAGGAATTCCAGAAAAAGATAATAAAGAGAATGGAGCAGAGGAAATAGTG------
------------------------------------------------------AAGGAA
ATAATTGAAGAA---------------AACTTTCCAGAGCTAAAGGAAGATTCCAGTCTT
GAGATTGTCAGTGCCTACCGAGTACCCAGTAAAATTGATGAAAAGAGACTCACTCCTAGA
CACATCTTGGTGAAATTTCAGAATTACAATGATAAAGAAAAAGTCATATATGCTTCCAGA
GAGAAAAAAGACATAACCTACAGAGGAATAAGAATCAGATTGACGGCAGACTTATCATTG
GATACTCTGGATGCTAGAAGTCAATGGGGCAATATCATAAAAGTTCTGCAGGCAAAAGAC
TTTAAACCTAGAATTCTATATCCAGCCAAATTGGCTTTTGATTTTGAGGGTAAAACAAAG
GTATTTTTT---GATATAGAAGAATTCAGAAAGTTTGTTTCTTGTACACCCTCTTTGAAA
GAATTACTGGAG---GATATATTTTAA------------
>Rhinolophus_eloquens_L1TD1
------------------------------------------------------------
---------------------------------------TTGGTAGAAACG------GAA
ATGGCTCAGATATTGGATTTAAAATACAAAGACATGTCAACAGTTATTATGAAGAAGTTT
AAAGTCTTGGTGGAAGATCTGAACTTAATGGTTGAAGAGATAAGGGAATCTCTTAAAAAT
GATGTAAAGGAAATTTTAGGAGTAAAAGGTTTAATATCTGAAATGAAAAATCCAAAGAAT
TCCAGCACCAGAAAAGACTGGCAACAGATAAAAAATATA---GCCTCAATAAAAACAGGA
TTGGTAGAGAAAATA------GAAGGAGAAAATGATAAAATAGTTCAGGATGTTGAAAAT
---------------TTGATCTTTAAAAGAAAAGAAGTAATTGAGCCGAGTAGCAAATTA
GACAAAGCTAAAGAGTACAGTACTGAGCAAGGTAAGGAATTGTCCCAGAATGAATCACAA
AATCACAAAGTCACGGAAAGTGTGGAAGAAGACATAAGTAATATAGATGACAGA------
------GGTAGAAATTGCAACATCCATATGGAAGTTACT------GGAGAG------GAT
GTACTAGTCAAAGAAATG------------AGAGAGGAAAAAACCCCTCAGAACTTAAAG
AAT---AAAGAGAAAATTCTA---AAAGTCTCCAGAGAA---------------GAT---
GGAGCAGTACTGACACTGGCAGGAGACTTGTCATCAGCAACGCTGGACGTTAGTAAGCAA
TGGAGTAATGTCTTCAACATTCTGAGGGAAAATGATTTTGAACCTAAATTTTTATGCCAA
GTTAAATTAGCATTTGAATGTGATGGTGAGATGAGGACTTTTTCAGACATGCAAAGCCTC
AGCAAATTTACCAGCCAAAAATCTCTTATGAAAGAATTACTGAAAGGTATAATCCCACAA
AATGAA---AAAATAAAGAAAGGA------------------------------------
------------------------------------------------------------
------------------------------------------------------------
------------------------------------------------------------
------------------------------------------------------------
------------------------------------------------------------
------------------------------------------------------------
------------------------------------------------------------
------------------------------------------------------------
------------------------------------------------------------
------------------------------------------------------------
------------------------------------------------------------
------------------------------------------------------------
------------------------------------------------------------
------------------------------------------------------------
------------------------------------------------------------
------------------------------------------------------------
------------------------------------------------------------
------------------------------------------------------------
------------------------------------------------------------
------------------------------------------------------------
------------------------------------------------------------
------------------------------------------------------------
------------------------------------------------------------
------------------------------------------------------------
------------------------------------------------------------
------------------------------------------------------------
------------------------------------------------------------
------------------------------------------------------------
------------------------------------------------------------
------------------------------------------------------------
------------------------------------------------------------
------------------------------------------------------------
------------------------------------------------------------
---------------------------------------
>Myotis_lucifugus_L1TD1
------------------ATGTACAGTGTACAATCAGAAATTCCTACACTTGCAAAGAAA
CTA---GAAAGCAGTTTCCACATGGAAATGATTCAG---TTGATAGAAACA------GAG
ATGGTTCAGTTATTGGATTTAAAATACAAAGACATGTCAACAGTTATTATGAATAAGTTT
AAAGTCTTGATGGAAAATATGGACTTAATGGTTTTAGAGTTAAGGGAATCTCTTAAAAAT
GAACTAAAGGAAATTTTAGGAGTAAAAAGTACAATGCTTGAACTGAAAAATCCAAAGAAC
CCCAGTATCAGAAAAGAGTGGCAACAAATAAAAGATACC---ACATCGATAAAAACAGGA
TTGGTAGAGAAAATA------GAAGGAGAAAACTAT------ATTGAGGATATTGAAAAT
---------------TTGACTTTTAAAAGAAGTAAAATAGTTAAACTCAGTAGCAAATTA
GACCAAAGTGAAGACTACAATACTAACCAAGGTAAGGAATTGTCCCTGGATGATTCTCAG
AATCACAAAGTTATAGAAAATATGGAAGAGGCCATAGGTAATACAGATGACACA------
------AGTAGAAATTGCAACATTCATATAGAAGTTACAGGAGAGGATGAGGGTCAAGAG
CATCGAGAGGATGTATCGGTCAAAGAAATGAGAGAGGAAAACATCCCTCAGAACTTCAAA
AAT---AAAGAGAAAGTTCTA---AACGCCTCTAAAGAA---------------GAT---
GGAGCAATACTAACATTGGCAGCAGACTTTTCATCAGCAACACTGGACATTAGTAAGCAA
TGGAGTAATGTCTTCAATATTCTGAGGGAAAATGATTTTGAACCAAAAATTTTATGCCAA
GTTAAGTTAGCGTTTAAATGTGATGGTGAAATCAGGACTTTTTCAGACATGCAAAGCCTC
AGGAAATTTATCAGCCAAAAATCTTTTATGAAAGAATTACTGAAAGGGGCTCTCCCAGAA
AATGAA---AACGAGAAGAAAGGAGGAAGAAGATATGGGATTCAAGAAAAAATGAACAAA
ACTCTAATAGCCTCAAAGTATGAAGCTGTGGCAGCAACCAGTGATGGCCTGAGCTTTCTG
TTTATTAAAGAGGTAAAGGTTGCTGAG---ACAGAGGAAGTGAAAAGCTTAGAGACTCAA
GAGGAAGAGGCTTCAGAGTCTAAGGACAAAGAAGCCCTGGAG------------------
------------------------------------GACGAGGAAGAGGCTTCA------
GAGTCTAAGGAC------------------AAAGAAGCCCTGGAGGACGAGGAG------
------------------------GAGGCTTCA------GAGTCTAAGGACAAAGAAGTC
CTGGAGGAGGAAGAG------------------------GCCTGGGAGCTA---GAAGAG
GAA---------GAAAAAGAGGCTTTAGATTTAGAGGAGGGAGAA---------------
------------------------------------------------------------
---------------------------------------------GAGACTTCAGGGCTG
AAGCAAGAGGCTTCTGAGTTGGAGGAA---GGAGAGACCTCGGAGCTAGGGGAGGAGGAA
GAGGTTTCAGAGTTGAAGCAAGGGGAAGAG---TCTTCGGGACTGGAGGAAGAAACGGCC
TCAGAATTATGTAAC------------------AAACAGAACTTT------CACTATCAT
AGCCTGGCACGTGGAGCTGAA------AGTGAGGAGTTGGATAGTATTTTAACTGAAGAG
ACAGAATGTTATGAGCTACAGGAGGGAGAAAGCTCCGAGTGGGAAAGCGAACGGTATTCA
CCATGGCCAGAAGGAGAGGACTCAGAGGTAGAA---------------------------
------------GAGACTACCTCCCAGATCGAG---------------------------
---GAAAAAGAACTTTCCTGTACTGAT---TTGGCTTCAGAT---------------TCT
GAGAAGAAAAAATTGGTGAAATGTAAG------------------CTAACATCTAAGGAA
ACAGACTTACTACAAGAAACAGAAGAGAACTTTAGGAGAAGTGTAATTAATTCACTCAGA
GAGATACAAGAAGAGATTAGAGATATTAAAAAT------TACCATCCT------GGAAAT
AAAAGG---CTATCTACA------CTGAGTGTTAGAATAGACATACTTAAAGAGAAAGTG
AATTATCTAGAAGATCGAATTGAAGAGTTCTCTAAGGATACAAGGCAAATGGCCAAACAG
ATAATAATTAAAGAAAGAATAAGAGAGGTAGAGGATAGATCCAGAAGCTCAAACATCCGT
TTGATAGGAATTCCAGAAAAAGATAATAAAGAGAATGGAGCAGAGGAAATAGTT------
------------------------------------------------------AAGGAA
ATAATTGAAGAA---------------AACTTTGCAGAGCTAAAGAAAAGGTCAAGTCTG
GACATTGTCAGTGCCTTTCGAATACCCAGTAAAATTGATAAAAAGAGAACCACTCCTAGA
CACATCTTGGTGAAATTTGGGAGTTGCAGTGATAGAGAAAAAATCATAGCTGCTTCCAGA
GAGAAAAAACAGGTAACCTACAGAGGAATAAGAATCAGAATGACTGCAGACTTATCATTG
GATACTCTGGATGCTAGAAGTCAATGGGGCAGTATCATAAGAGGTCTGGAGGCTAAAGGC
TTTAAACCTAGAATCTTATATCCAGCCAAATTGGCATTTGATTTTGAGGGTAAAACAAAG
GTATTTTTT---TATATTGAAGAATTCAGAAAGTTTATTTCTTGCATACCTTCTTTGAAA
GAATCACTGGAG---AATATATTTTAG------------
>Myotis_brandtii_L1TD1
------------------ATGTACAGTGTACAATCAGAAATTCCTACACTTGCAAAGAAA
TTA---GAAACCAGCTTCCACATGGAAATGATTCAG---TTGATAGAAACT------GAG
ATGGTTCAGTTATTGGATTTAAAATACAAAGACATGTCAGCAGTTATTATGAATAAGTTT
AAAGTCTTGATGGAAAATATGGACTTAATGGTTTTAGAGTTAAGGGAATCTCTTAAAAAT
GAACTAAAGGAAATTTTAGGAGTAAAAAGTACAATGCTTGAACTGAAAAATCCAAAGAAT
CCCAGTACCAGAAAAGAGTGGCAACAAATAAAAGATACC---ACATCGATAAAAACAGGA
TTGGTAGAGAAAATA------GAAGGAGAAAACTAT------ATTGAGGATATTGAAAAT
---------------TTGACTTTTAAAAGAAGTGAAATAGTTAAACTCAGTAGCAAATTA
GACCAAAGTGAAGACTACAATACTAACCAAGGTAAGGAATTGTCCCTGGATGATTCACAA
AATCACAAAGTTATAGAAAATGTGGAAGAAGCCATAGGTAATACAGATGACACA------
------AATAGAAATTGCAACATTCATACAGAAGTTACAGGAGAGGATGAGGGTCAAGAG
CATCGAGAGGATGTATTGGTCAAAGAAACGAGAGAGGAAAACATCCCTCAGAACTTCAAA
AAT---AAAGAGCAAGTTCTA---AAAGCCTCTAAAGAA---------------GAT---
GGAGCAATACTAACATTGGCAGCAGACTTTTCATCAGCAACACTGGACATTAGTAAGCAA
TGGAGTAATGTCTTCAATATTCTGAGGGAAAATGATTTTGAACCAAAAATTTTATGCCAA
GTTAAGTTAGCGTTTAAATGTGATGGTGAAATCAGGACTTTTTCAGACATGCAAAGCCTC
AGGAAATTTATCAGCCAAAAATCTTTTATGAAAGAATTACTGAAAGGGGCTCTCCCAGAA
AATGAA---AACGGGAAGAAAGGAGGAAGAAGATATGGGATTCAAGAAAAAATGAACAAA
ACTCTAATAGCCTCAAAGTATGAAGCTGTGGCAGCAACCAGTGATGGCCTGAGCTTTCTG
TTTATTAAAGAGGTAAAGGTTGCTGAG---ACAGATGAAGTGAAAAGCTTAGAGACTCAC
GAGGAAGAGGCTTCAGAGTCTAAGGACAAAGAAGCCCTGGAG------------------
------------------------------------------------------------
------------------------------------------------------------
------------------------------------------------------------
------GAGGAAGAG------------------------GCCTGGGAGCTA---GAAGAG
GAA---------GAAAAAGAGGCTTTAGATTTGGAGGAGGTAGAA---------------
------------------------------------------------------------
---------------------------------------------GAGACTTCAGGGCTG
AAGCAAGAGGCTTCTGAGTTGGAGGAA---GGAGAGACCTCGGAGCTAGGGGAGGAGGAA
GAGGTTTCAGAGTTGGAGCAAGGGGAAGAG---TCTTCAGGACTGGAGGAAGAAACGGCC
TCAGAATTATGTAAC------------------AAACAGAACTTT------CACTATCAT
AGCCTGGCACGTGGAGCTGAA------AGTGAGGAGTTGGATAGTATTTTAACTGAAGAG
ACAGAATGTTATGAGCTACAGGAGGGAGAAAGCTCCGAGTGGGAAAACGAACGGTACTCA
CCATGGCCAGAAGGAGAGGACTCGGAGGTAGAA---------------------------
------------GAGACTACCTCCCAGATCGAG---------------------------
---GAAAAAGAACTTTCCTGTACTGAT---TTGGCTTCAGAT---------------TCT
GAGAAGAAAAAATTGGTGAAATGTAAG------------------CTAACATCTAAGGAA
ACAGACTTACTACAAGAAACAGAAGAGAACTTTAGGAGAAGTGTAATTAATTCACTCAGA
GAGATACAAGAAGAGATTAGAGACATTAAAAAT------TACCATCCT------GGAAAT
AAAAAG---CTATCTACA------CTGAGTGTTAGAATAGACATACTTAAAGAGAAAGTA
AATTATCTAGAAGATCGAATTGAAGAGTTCTCTAAGGATACAAGGCAAATGGCCAAACAG
ATAATAATTAAAGAAAGAATAAGAGAGGTAGAGGATAGATCCAGAAGCTCAAATATCCGT
TTGATAGGAATTCCAGAAAAAGATAATAAAGAGAATGGAGCAGAGGAAATAGTT------
------------------------------------------------------AAGGAA
ATAATTGAAGAA---------------AACTTTGCAGAGCTAAAGAAAAGTTCAAGTCTG
GACATTGTCAGTGCCTTTCGAATACCCAGTAAAATTGATAAAAAGAGAACCACTCCTAGA
CACATCTTGGTGAAATTTGGGAGTTGCAGTGATAGAGAAAAAATCATAGCTGCTTCCAGA
GAGAAAAAACAGGTAACCTACAGAGGAATAAGAATCAGAATGACTGCAGACTTATCATTG
GATACTCTGGATGCTAGAAGTCAATGGGGCAGTATCATAAGAGGTCTGGAGGCTAAAGGC
TTTAAACCTAGAATCTTATATCCAGCCAAATTGGCATTTGATTTTGAGGGTAAAACAAAG
GTATTTTTT---TATATTGAAGAATTCAGAAAGTTTATTTCTTGCACACCTTCTTTGAAA
GAATCACTGGAG---AATATATTTTAG------------
>Myotis_davidii_L1TD1
------------------ATGTACAGTGTACAATCAGAAATTCCTACACTTGCAAAGAAA
CTA---GAAAGCAGCTTCCACATGGAAATGATTCAG---TTGATAGAAACT------GAG
ATGGTTCAGTTATTGGATTTAAAATACAAAGACATATCAGCAGTTATTATGAATAAGTTT
AAAGTCTTGATGGAAAATATGGACTTAATGGTTGTAGAGTTAAGGGAATCTCTTAAAAAT
GAACTAAAGGAAATTTTAGGAGTAAAAAGTACAATGCTTGAACTGAAAAATCCAAAGAAC
CCCAGTACCAGAAAAGAGTGGCAACAAATAAAAGATATC---ACATCGATAAAAACAGGG
TTGGTAGAGAAAATA------GAAGGAGAAAACTAT------ATTGAGGATATTGAAAAT
---------------TTGACTTTTAAAAGAAGTGAAATAGTTAAACTCAGTAGCAAATTA
GACCAAAGTGAAGACTACAATACTAACCAAGGTAAGGAATTGTCCCTGGATGATTCAGAA
AATCACAAAGTTAAAGAAAATATT------------------------------------
------------------------------------------------------------
------------------------------------------------------------
------------------------------------------------------------
--------------------------------------------------TAGTAAGCAA
TGGAGTAATGTCTTCAATATTCTGAGGGAAAATGATTTTGAACCAAAAATTTTTTATGCC
ATTAAGTTAGCGTTTAAATGTGATGGTGAAATCAGGACTTTTTCAGACATGCAAAGCCTC
AGGAAATTTATCAGCCAAAAATCTTTTATGAAAGAATTACTGAAAGGGGCTCTCCCAGAA
AATGAA---AACAGGAAGAAAGGAGGAAGAAGATATGGGATTCAAGAAAAAATGAACAAA
ACTCTAATAGCGTCAAAGTATGAAGCTGTGGCAGCAACCAGTGATGGCCTGAGCTTTCTG
TTTATTGAAGAGGTAAAGGTTGCTGAG---GCAGAGGAAGTGAAAAGCTTAGAGGCTCAC
GAGGAAGAGGCTTCAGAGTCTCAGGACGAAGAGGCCTGCGAG------------------
---------------------------------------------------------CTA
GAAGAGGAAGAA------------------AAAGAGGAAGACTTGGAGGAACTCATGAGG
----------------------AAGAGGCTTCA------GAGACTCAGGACAAAGAAGCC
CTGGAGGAAGAAGAG------------------------GCCTGCGAGTTA---GAAGAG
GAA---------GAAAAAGAGGAA---GACTTGGAGGAGGGAGAA---------------
------------------------------------------------------------
---------------------------------------------GAGACTTCAGGGCTG
AAGCAAGAGGCTTCTGAGTTGGAGGAA---GGAGAGAACTCGGAGCTAGGGGAGGAGGAA
GAGGTTTCAGAGTTGGAGCAAGGGGCAGAG---TATTCAGGACCGGAGGAAGAAACGGCC
TCAGAATTATGTAAC------------------CAACAGAACTTT------CACTATCAT
AGCCTGGCACATGGAGCTGAA------AGTGAGGAGTTGGATAGTATTTTAACTGAAGAG
ACAGAATGTTATGAGCTACAGGAGGGAGAAAGCTCCGAGTGGGAAAGCGAACGGTACTCA
CCGTGGCCAGAAGGAGAGGACTCGGAGGCAGAA---------------------------
------------GAGACTACCTCCCAGACTGAG---------------------------
---GAAAAAGAACTTTCCTGTACTCAT---TTGGCTTCAGAT---------------TCT
GAGAAGAAAAAATTGGTGAAATGTAAG------------------CTAACATCTAAGGAA
ACAGACTTATTACAAGAAACGGAAGAGAACTTTCGGAGAAGTGTAATTAATTCACTCAGA
GAGATACAAGAAGAGATTGGAGATATTAAAAAT------TACCATCCT------GGAAAT
AAAAAG---CTATCTACA------CTGAGTGTTAGAATAGACATACTTAAAGAGAAAGTA
AATCATCTAGAAGATCGAATTGAAGAGTTCTCTAAGGATACAAGGCAAATGGCCAAACAG
ATAATAATTAAAGAAAGAATAAGAGAGGTAGAGGATAGATCCAGAAGCTCAAACATCCGT
TTGATAGGCATTCCAGAAAAAGTTAATAAAGAGAATGGAGCAGAGGAAATAGTT------
------------------------------------------------------AAGGAA
ATAATTGAAGAA---------------AACTTTGCAGAGCTAAAGAAAAGGTCAAGTCTG
GACATTGTCAGTGCCTTTCGAATACCCAGTAAAATTGATAAAAAGAGAACCACTCCTAGA
CACATCTTGGTGAAATTTGGGAGTTACAGTGATAGAGAAAAAATCACAGCCGCTTCCAGA
GAGAAAAAACAGGTAACCTACAGAGGAATAAGAATCAGAATGACCGCAGACTTATCATTG
GATACTCTGGATGCTAGAAGTCAGTGGGGCAGTATCATAAGATGTCTGGAGGCTAAAGGC
TTTAAACCTAGAATCTTATATCCAGCCAAATTGGCATTTGATTTTGAGGGTAAAACAAAG
GTATTTTTT---TATATTGAAGAATTCAGAAAGTTTATTTCTTGCATACCCTCTTTGAAA
GAATCACTGGAG---AATATATTTTAG------------
>Eptesicus_fuscus_L1TD1
------------------ATGTCCAGTATACAATCAGAAATTCCTACACTTGCAAAGAAA
CTA---GAAAGCAGCTTCCACATGGAAATGATTCAG---TTGATAGAAACT------GAG
ATGGTTCAATTATTGGATTTAAAATACAAAGACATGTCAGCAGTTATTATGAGTAAGTTT
AAAGTCTTGATGGAAAATATGGACTTAATGGTTGAAGAGATAAGGGAATCTCTTAAAAAT
GACCTAAAGGAAATTTTAGGAGTAAACACTACAATGCTTGAAATGAAAAATCCAAAGAAC
CCTAATATCAGAAAAGAGTTGCAACAAATGAAGGATACC---ACATCTATAAAAAGAGGG
TTGGTAGAGAAAATA------GAAGGAGAAAACTAT------ATTGAGGATATAGAAAAT
---------------TTGACTTTGAAAAGAAGTGAAATAGTTAAACTCGGTAGCAAATTA
GACCAAAGTAAAGACTACACTAGTAACCAAGGTAAAAAACTGTCCCCGGATGATTCACAA
AATCACAAAGTTCTAGAAAATATGGAAGAAGCCATAGGTAATACAGATGACACA------
------GGTAGAAATTGCAACATTCATATAGAAGTTACAGGAGAGGATGAGGGCCAAGAG
CATGGAGAGGATGTATTAGTCAAAGAAAGGAGAGAGGAAAACATCCCTCAGAACTTCAAA
AAT---AAAGAGAAAGTTCTA---AAAGCCTTCAAAGAA---------------GAT---
GGAGCAATACTAACACTGGCAGCAGACTTTTCATCAGCAACACTGGGCATTAGTAAGCAA
TGGAGTAATGTCTTCAACATTCTGAGGGAAAATGATTTTGAACCAAAAATTTTATGCCAA
TTTAAGCTAGCATTTAAATGTGATGGTGAAATCAGGACTTTTTCAGACATGCAAAGCCTC
AGGAAATTTATCAGCCAAAAATCTTTTATGAAAGAATTACTGAAAGGGGCATTCCCAGAA
AATGAA---AACAGGAAGAAAGGAGGAAGAAGATATGGGATTCAAGAAAAAATGGACAAA
ACTCTAATAGCCTCTAAGTATGGATCTGTGGCAGCAACCACTGATGGCTTGAGCTTTCTA
TTTAGTAAAGAGGTAAAGGTTGCTGAG---ACAGAGGAAGTAAAAAGCTTAGAGACTCAC
GAGGAAGAGGCTTCAGAGTCGGAGGAAAAGGAAGCCCTGGAG------------------
---------------------------------------GAGGAAGAGACCTCAGAGCTA
GAAGAGGAAGAA------------------GAGGAAGCT---------------------
------------------------------------------------------------
------------------------------------------------------------
------------------------TTAGATTTGGAGGATGGAGAA---------------
------------------------------------------------------------
---------------------------------------------GAGGCTTCAGGGCTG
GAGCAAGAGGCTTCTGAGTTGGAGGAAGACGGAGAGATCTCAGAGTTAGGGGAGGAGGAA
GAGGTTTCAGAGTTGGAGCAAGAGGAAGAG---TCTTCAGGACTGGAGGAAGAAAAGGCC
TCAGTATCATGTAAC------------------AAATTTTACGCAGACTTGCAGTATTCT
GCTATGGCACATGGAATTGAACTAAACAGTGAGGAATTGGATAGAATTTTTTCTGAAGAG
GAAAAATGTTATGAGCTACAGGAGGGAGATAGCTCAGAGTGGGAAAGGGAACTGTACTTA
CCATGGCCAGAAGAAGAGGACTCTGAAGTAGAA---------------------------
------------GAGACTACCTCCGAGACTGAG---GAAAAAGAGGCCTCA------CTT
TTACTTAAAGAACTTCCCTGTACTTAC---TTGGCTTCAGAT---------------TCT
GAGGAGAAAAAATTGGTGAAACATAAG------------------CTAACATCTAAGGAA
ACAGAGTTACTACAAGAAACAGAAGAGAACTTTAGGAGAAGTGTAATTAATTCATTCAGA
AAGATACAAGAAGAGATTGTAGATATTAAAAAT------TACCATCCT------GGAAAT
AAAAAA---CTATCTACA------CTGAGTGTTAGAATAGACATACTTAAGGAGAAAATA
AATAATCTAGAAGATAGAATTGAAGAGTCCTCTAAGGATACAAGGCAAATGGCCAAACAG
ATAATAATTAAAGAAAGAATAAGAGATGTAGAGGATAGAGCCAGAAGCTCAAACATCCGT
TTGATAGGAATTCCAGAAAAAGATAATAAAGAGAATGGAGCAGAGGAAATAATT------
------------------------------------------------------AAGGAA
ATAATTGAAGAA---------------AACTTTGCAGAGCTAAAA---AGGTCAGGTCTG
GACATTGTCAGTGCCTTTCGAATACCCAGTAAAATAGATGAAAAGAGACCCACTCCTAGA
CACATCTTGGTGAAATTTGGCAATTCCAGTGATAGAGAAAAAATCATAACTGCTTCCAGA
GAGAAAAAAGAGGTAACCTACAGAGGAAGAAGAATCAGAATGACAGCAGACTTATCACTA
GATACTCTGGATGCTAGAAGTCAATGGGGCAGTATCATAAGAGGTCTGCAGGAAAAAGGC
TTTAAACCTAGAATCTTATATCCAGCCAAATTGGCATTTGATTTTGAGGGTCAAACAAAG
GTATTTCTT---TATATTGAAGAATTCAGAAAGTTCATTTCTTGCATACCCTCTTTGAAA
GAATCACTGGAG---GATATATTTTAG------------
>armadillo_L1TD1
------------------ATGTCCAGTGTAAACTCAAAAATTGCTAGACTTCAAAAGAAA
AAG---GAAAATATCACCCATATTGAAAGAAAGCAG---TTAATAGAAACTGGCCAGGAG
ATGAGCCAAATATTGGATTTAAGGTATAAAGACATATCAGCA---GTTAATATGAAGTTT
AAAATCTTGATGGAAAACCTGGACTTAATGGTTGAAGAAATAAGAGAAACTCTTAAAAAT
GACTTAGAGGAAATTCTAGGAGTAAAAAGTATAATACCTGAAATGAAAAACTCAAACAAT
TACTGTAGCAGGAAAGAGTGGCAACAAATAAAAGATTTA---GCCTTACAAATTACAGCA
TTAGTAGAGAAAATA------GAAGCA---------------------------------
------------------------------------------------------------
------------------------------------------------------------
------AAAAACTTTAAAATGGTTGAGGAAAACTTAAGCAGTGTAGATGACAGA------
------TACAGAAATTGTAACATCCAAATAGATGTTACA---GAGCAGGGGAACAGAAAG
AGTGGGAAGGAAGAATTAGCCAAAGAAATGAGAAAGGAGAAAAATATTCAGAATTTCAAG
AAT---ACAGGAAAAATA------AAAGATTCC---GAAGAA---GTGTTGGTAGATGAA
GGAGCAATACTAACATTGGCAGCAGACTTTTCATCAGCAACCTTGGATATTAGGAAGCAG
TGGAGCAATATCTTCAACATTTTGAGGGAAAATGATTTTGAACCAAAATTTCTATGCCAA
GCTAAATTAACATTTAAATGTGATGGTGAAATAGAGACATTTTCAGACCTGCAAAGCCTC
AGAAAATTTATTGCCCACAAATCTTTTATGAAAGAATTACTGAAAGATGTACTA------
GATGAA---AAAGTAAATCAAAGAGGAGGAAGATACAAGATTCAAGAAAAAGTGGATAAA
ACGCGAATAGACTCAAAGCATGGAGGTGGGAGAACAACCAATGATGGTTTGAGCTTTCTA
TTTATTAAAGAGGTAAAGTTTGCTGAG---CCAGAGGAGATGACAAATTTGGAGGCTCAG
GTGGAAGAGTCTTCAGATTGGAAGGAGAAGGAAGTCCCTGAGTTG---------------
------------------------------------GAGGAAGAAGAGTCCTCAGAACTG
GAAGAGGAGGGT------------------GAAGTGTCCTTAGGGCCAGAGGAGGAGGGA
GAGGGTAAGGCTTCAGGGTTAGAGGAAGAAGGA------GAGGCTTCAGGGTTAGAGGAG
GAGGGAGACGAGGAG------------------------GCCTCAGGGCTG---GAGGAA
GGA---------GAAACTTCAGGATTAGAGGAGGGAGAGGAGGCCTCAGAT---------
------------------------------------------------------------
------------------------------------TTACAGGAGGAACAAGACTCAACC
TTTCAGGGTGACACTGTAATAAATAAAAGGCATGAAGATGAGGGAATAACTACGGATGAC
TCTGAGATT---TTCATCAAAGAGGTAGAG---GAAACTGAACCAGAGGAGGAAGACTCG
GTG---TGGGAAACGGAAGAGGACTTAACATGGGAAGAAAGAAAGACCTTTGAAGGAAAA
GTGGCAAAAACTACCTTCAAGACCAAGAAAGAAGAGGCCTCACATGGATTTAAAGAAATT
CCCTTTAATTACTGTGCTTGGGATTCTGAGAAAAAAGAGTTGGTAAAACACCAGATGGTA
GACAAAACTGAAAAGGAAAAGAAAATGGCTACACTCCAAAGTCAAGAAATCAGGACACCT
TCTCCAACTTTATATTTATCCTCTCTCTCAGAATCACTGAAAATATGTTAT------GAT
AAAGACAAAAAGCATTTGTGTACAAATTTGAGTACTCCATCA------------------
------------------------------------ATGGAAAAGCAAACATCCAAAGGA
GCGGACTTAAGACAGGAAACAGAAGAAAACATTAGAACACACGTAAATAATATCTTCAGA
GAGAAACAAGAAGAGATTGAGAAGGTTAAAAAT------TGTCAGTCAGAAGTCTTAGAA
AATAAA---AACTTAATAGATGCATTGCATAGCAGAATGGATATACTTAAAGAAAAGGCC
AACAATCTAGAAGACCAAATTGAA------------------ATGCAAATGGCCAAGCAG
ATAATAAATAAAGAAAGGTTAAGAAGCATAGAGGATAGAACCAGAAGATCTAACATTCGC
CTGATAGGAATTCCAGAAAAATATAATAAAAGGAAAGGAGGAGAGGAAATACTT------
------------------------------------------------------AGAGAA
ATAATTGAAGAA---------------AACTTTCCAGAGCTAAAGCAAGAATTGAGCCTT
GAGATTATCAGTGCCTACCGAGTACCCAGTAAGATTGATGAAATGAGACTCACTCCTAGA
CACATCTTGGTGAAATTTTGGAATGCCATTGATAAAGAGAAAATCCTAAAGGCTTCCAGA
GCAAGAAGAGAGATAACCTACAAAGGAACAAGAATCAGATTGACAGCAGATTTTTCATTG
GACACAATAGAAGCTAGAAGTAAATGGAGCAATATCATGAGTGTTTTACAGGAAAATGAT
TTTGAACCTAGAATCCTGTACCCAGCCAAATTGGCGTTCAATTTTGAGGGTAAAAGAAAG
ATATTTTTG---GATATTGAAGAACTCAGGAAATTTATTTCTTTCATACCCTCTTTGAAA
GAATTACTGGCA---GATATACTGTAG------------
