# Supplementary material for: Positive Selection and Multiple Losses of the LINE-1-Derived L1TD1 Gene in Mammals Suggest a Dual Role in Genome Defense and Pluripotency
Source: PLoS Genet. 2014 Sep 11;10(9):e1004531. doi: 10.1371/journal.pgen.1004531 (PMC4161310; doi:10.1371/journal.pgen.1004531)
Supplement: Dataset S2 — Amino acid alignment of L1-ORF1p and the two ORF1p-homologous regions of L1TD1. The fasta-formatted alignment was used to generate the phylogenetic tree shown in Figure 2. (FA) [file pgen.1004531.s002.fa]

>xenopus_L1orf1_groupC
RLQTVTQDHGDSQERLTSSESQIQDLQLKLKELQDSQEDLENRSRRNNLRIRNVPET---
--VQLESFLKRYFKKLLPKLQ--ESELLMDRAHRALRARPKNNAPPRDIIVRFHYFRT--
--KEAILRAARDN-MIELDGINPQLYIDLAPSTLQKRRELKPLTEALRLKDIPYKWGFPF
KLIYTVDNVTYTVRDPTNIAEALQHLDGQQE------
>zebrafish_L1orf1_groupB
RLDEAEARIGVLEDENERLQQMAEKSAKDCADLRDSVSDMVNRERRMNLRLIGLKEK--S
ENGNLRECVRLILSEALDVD---ISETELQRVHRSLVPMPDENKPPRPVIMRFHSFLERG
RVMAAVRMKVREGGSIMWRSSKISLFPDMTRDVAEKRRRFTAVRKRLHELDIRFTLAYPA
VIRFTWKGQRVSFDDHNKALMLLS-------------
>wallabyL1orf1
RIGQVETNDSMRQQESVKQNLMNDKTEENVKYLIGKTTDLENRSRRENLRIIGLPES-HD
EKRSLDNIFQEIIKENCPEVQDPEGKIVIERIHHSWPKRDPKLKTPRNIIAKFQNYHV--
--KEKILQAAR-KKPFKYQGATVRITQDLAAFTLKDRRNCNPIFCKAKEVGLQLRVNYPA
KFSIAFQATRWSFNKVRDFQTFLSKTPELNRKFDLQM
>tasmanianDevilL1orf1
RIGQVEANDNMRHQETVRQSRKNERIEENVKYLIGKTNDLENRSRRDHLRIIGLPEC-HD
QKKSLETIFQEIIKENCPNILYPEGKIEIERIHRSPPEKDPKMKGARDVIAKFQNPLM--
--KERILQAVR-KRPFKYRGATVRITQDLAPSTLKERRAWNVIFRRAKELGLQPRITYPA
KLSIIIQGRRWAYNDIDEFHAFLMKRPDLNRKFDIHK
>opossumL1consensusorf1
RVKQLESSDLTRQQDTIRQNKKNEKIEENVKHLIHKTDDLENRSRRDNLRIIGLPED-HD
KRKSLDIILEEIIQENCPEILEQEGKVEIERIHRSPPVFNPQLTTPRNVIAKFKNNQI--
--KEQVLQAAK-KKPFRYHGNMVRITQDLSASTLKDRKAWNMIFRKARELGLQPRIKYPS
KLTIFLQGKVWSFNTTEEFQAFINKRPDLNRKFEVQP
>MedakaSwimmerorf1
RMEEAEGRIEKAEERIQTMEDVMVELMQVHVKLTDKLTDLESRERRENIRIYGVPETSER
DSPSMSAFVETLLREGLKLEG--AENINIERAHRSLGPPPPNGASPRSILVKFLSFKT--
--KEQILRKAWQQKGFTWKGKQISLDNDYPPLILKKRREYAAIRRILKDKQIQFQTLFPA
RLKVKYADGVKIYNTATEASEDMSERGFPVEVIKPPE
>KillifishSwimmerORF1
RISEVEERLGKTEERAQNTEEVVTELLKLHMSLDDKLVDLESRTRRENVRIYGVPEGAEK
DCETVAAFVETLFKEGLGLEDS-GLDMQIERAHRELGPQPPEGAPPRSIVVKFQSFKV--
--KERLLREAWQRKGFVWCEKRINLDHDYPPAILRKRREYTEARRVLKENGVPFQTLFPA
RLRVKYKEGSKTYDTVEETTEDLAKRGYKVKVIRSPA
>ZebrafishSwimmerorf1
RLDETEERITAMEDRMQTTEDVVTEMIKLHDQLEAKLIDQEGRDRRNNIRIYSIPEESEK
NYTSMIAFIEQLLKENLQLPT--DLNLQIERAHRALTPLPPRGSAPRSIIVRFLDYRT--
--KEEIIKMAWKNKGFEWKGKRINFDHDYATGVLKKRREYAEVKRLLKEKGIRFQTPFPA
KMRVFYEDGVRIYSSATEATRDMAERGLPVKVMKQPE
>cowL1orf1
RITEAEDRISELEDRMVEINESERIKEKRIKRNEDNLRDLQDNIKRYNIRIIGVPEE-ED
KKKDHEKILEEIIVENFPKMGK-EIITQVQETQRVPNRINPRRNTPRHILIKLTTIKH--
--KEQILKAAREKQQITHKGIPIRITADLSIETLQARREWQDILKMMKENNLQPRLLYPA
RISFKYEGEIKSFSDKQKLREFCTTKPALQQILKDIL
>pigL1orf1
RMNNAEERISDMEDRIMEITQSGQQTENRIKKLESNIRDLWDNIKRANLRIIGIPEG-VE
KDKGMENIFEEIIAGNFPNL-K-DTGFKIQEAQRAPNKLNPNRPTPRHIIIKMAKVSD--
--KERILKAAREKQNVTYKGTPIRISADFSTETLQARREWQEIFKVLKGKNMQPRILYPA
RISFKIEGEIKIFPNKQKLKEYSNTKPRLKEILKGLL
>ArmadilloL1orf1
RLEEAEQRISDVEDSALEIKQIVEVVNKKVEKIQIGLRDLNDNAKRSNIRIIGIPEG-EE
KGKGSEGVLQEIMAENFPNLLK-ETDVHIQEAQRTPLVINPNRPTPRHILVKLSNAQD--
--KEKILKAAREKKTITYKGNSIRLSADFSSETMEARRQWYDIVKVLKEKNLQPRILYPA
KLAFKNDGEFKIFTDKQKLKEYINKKPSLQEILKGIL
>humanL1orf1
RCDQLEERVSAMEDEMNEMKREGKFREKRIKRNEQSLQEIWDYVKRPNLRLIGVPESDVE
NGTKLENTLQDIIQENFPNLAR-QANVQIQEIQRTPQRYSSRRATPRHIIVRFTKVEM--
--KEKMLRAAREKGRVTLKGKPIRLTADLSAETLQARREWGPIFNILKEKNFQPRISYPA
KLSFISEGEIKYFIDKQMLRDFVTTRPALKELLKEAL
>elephantL1orf1
RLEQLECRLGNLEDQGINTKIAAKNSDKRIKKNEETLRIVWDSIKKNNLRVIGVPEQ-GE
RTENTERIVEDLLTENLPDIMK-DERISIQDAHRTPFKIDPKRKSPRHIIIKLTKTKD--
--KEKILKEAREKRKVSYKGESIRISSDYSAETMQARRQWDDIYRALKEKNCQPRIIYPA
KLSLKYEGKIKIFTDKHKLRKFAKNKPKLQEILKEIG
>tenrecL1orf1
RLEEAENRISDLEDTQRELSNHDKQSDRKIKETEESLRSMTDAMKRNNLRIIGLPEQ-ST
SYKPTIKIAKEFLEENFPTLTR-ENQVFIQEAERTPARLDPKKNTPRHVIVKLSNFEE--
--KEKILRAARERKTITYKGAQVRICSDLSAETMKRRREWSNIFQKLKEKNASPRILYPA
KLSIRMDGEIRVFQDKEKLKEYAAKHPSLRKILADSL
>ratL1orf1
RIQEMEERISGAEDSIEIIDSTVKDNVKRKKLLVQXIQEIXDSMRRSNLRIIGIEESEDS
QLKGPVNIFNKIIEENFPNLKK-EIPIDIQEAYRTPNRLDQKRNTSRHIIVKTPNAQN--
--KERILKAVREKGQVTYKGRPIRITPDFSPETMNARRSWTDVIQTLREHKCQPRLLYPA
KLSINIDGETKIFHDKTKFTQYLSTNPALQRIIKGKA
>mouseL1orf1
RIQEMEERISGAEDSIENIGTTIKENGKCKKILTQNIQEIQDTIRRPNVRIIGVDENEDF
QLKGPANIFNKIIEENFPNLKN-EMHMNIQEAYRTPNRLDQKRNSSRHIIIRTSNALN--
--KDRILKAVREKGQVTYKGKPIRITPDFSPETMKARRAWTDVIQTLREHKLQPRLLYPA
KLSIIIEGETKVFHDKTKFTHYLSTNPALQRIITEKN
>gorillaL1orf1
RCDQLEERVSAMEDEMNEMKREGKFREKRIKRNEQSLQEIWDYVKRPNLRLIGVPESDVE
NGTKLENTLQDIIQENFPNLAR-QANVQIQEIQRTPQRYSSRRATPRHIIVRFTKVEM--
--KEKMLRAAREKGRVTLKGKPIRLTADLSAETLQARREWGPIFNILKEKNFQPRISYPA
KLSFISEGEIKYFTDKQMLRDFVTTRPALKELLKEAL
>macaqueL1orf1
RLDQLEERVSAIEDQMNEMKREEKPKEKRRKRNEQSLQEVWDYVKRPNLRLIGVPESEGE
NGTKLENTLQDIIQENFPNLVG-QANIQIQEIQRTPQRYSSRRATPRHIIARFTKVEM--
--KEKILRAAREKGRVTHKGKPIRLTADLSAETLQARREWGPIFNILKEKNFQPRISYPA
KLSFISEGEIKSFTDKQMLRDFVTTRPALQETLKEAL
>marmosetL1orf1
RIDQAEERISEVKDQLNEIKRETKIREKSAKRNEQSLQEMWDYVKRPNLRLIGVPEGDKE
NESQLENTLQDIIQENFPHLAR-QANTQMQEIQRTPQRYSARRATPRHIIVRFNKVEM--
--KKKILRAAREKGQVTHKGKPIRLIADLSAETLQARREWGPIFNILKEKNFQPRISYPA
KLSFRSEGKIKCFANKQVLRDFVTTRPALQELLKEAL
>dogL1orf1
RVNEVEERVSDLEDKLMAKRETEEKRDKQLKDHEDRLREINDSLRKKNLRLIGVPEG-AE
RDRGPEYVFEQILAENFPNLGR-ETGIQIQEIERSPPKINKNRSTPRHLIVKLANSKD--
--KEKILKAARDKKSLTFMGRSIRVTADLSTETWQARKGWQDIFRVLKEKNMQPRILYPA
RLSFKMEGEIKSFQDRQQLKEYVTSKPALQEILRGPL
>pandaL1orf1
RVTEAEERVSELEDGLVEEKTKIEAGLKKIHAHECRLREITDSMKRSNVRIIGIPEG-VE
KNRGLEEIFEQIVAENFPNLAR-ETSIRVQEAERTPSKLNQDKPTPRHVIVQFANIRS--
--KDTVLKAARAKKFLTYQGKGIRITSDLSTETWNERKAWGGIFKALSEKNMQPRILYPA
KLSFRIDGEIKTFQNRQSLTNFVTTKPALQEILRGAL
>microbatL1orf1
RLGEAEDRISELEDKDAKHTQTVLQLEKKIKRQEESIRELWDNMKRNNIRIIGVPEQ-QK
EEQGLENLFEEIISENFPEVGK----KKVTQAQRVPNKVNPKRPTPRHIIITMASVQD--
--KERILKAARERRKVTYKGSPIRLSNDFSTETHQARKEWTEIYKVMQSKGLNPRILYPA
RLSFKIEGEIRSFTDKKSLREFSTTKPAMQEMLKGLV
>rabbitL1orf1
RMGEAEERISDLEDRAQENIQSNQRKEDEIRNLKNIVGNLQDTIKKTNIRVLGVPEG-ME
REKGLEGLFSEILAENFPGLEK-DRDILVQEAHRTPNKHDQKRSSPRHVVIKLTTVKH--
--KEKILKCAREKRQITLRGSPIRLTADFSSETLQARREWRDIAQVLREKNCQPRILYPA
KLSFVNEGEIKIFHSKQKLKDFVATHPALQKILKDVL
>pikaL1orf1
RMKQAEERISELEGISCHQGEANKKLEAELDQAEKSIQELKDTIKRPNIRVMGVPEG-AE
REAEFANVFNEIIKENFPNLEE-ELGNKIQEGHRTPTRLDQKRSSPRHVIFKLSSIEH--
--KEKILKCAHEKKQLTYKGKPIKLTGDLSQETLQARREWSDIFQILKEKNFWPRITYPA
KLSFVFENEIKFFHSKEKLKQFASSKPALQGILKDVL
>guineaPigL1orf1
RLNECEDRISDLEDKIATSEQERKDLLKITRNQEITIQHLQDDAKRNNIRLIGINEKEGD
NIKDVKRIFREVIAENFPNMRL-ETDIKINEAYRSPNRHNQNKSTPRHIIMTISEIEQ--
--KNRILKAVREKRQITYKGKPIRITADFSAQTIKSRRAWSDIVQILKENDFQPRLMYPA
KLSFKFDGEIRYFHDKDQLKDFMITKPTLQRILKDSL
>armadillo_L1TD1-C
RMDILKEKANNLEDQIE------MQMAKQIINKE-RLRSIEDRTRRSNIRLIGIPEK-YN
KRKGGEEILREIIEENFPELKQ-ELSLEIISAYRVPSKIDEMRLTPRHILVKFWNAID--
--KEKILKASRARREITYKGTRIRLTADFSLDTIEARSKWSNIMSVLQENDFEPRILYPA
KLAFNFEGKRKIFLDIEELRKFISFIPSLKELLADIL
>common_marmoset_L1TD1-C
RMDLLEERIDSLEDQIEEFSKDTVQMTKQIIHKE-RQREREDISRSANIRLIGIPEK-EN
NENGAEDIIKEIIDENFAELKK-GSSLEIVSACRVPSKIDEKRLTPRHILVKFSNSND--
--KEKIIRASRERREIRYQGRRIRLTADLSLDTLDARSKWSNIFRVLLEKGFNPRILYPA
KLAFDFGGKTKVFLDTEEFRDYVSHMPTLRELLENIL
>macaque_L1TD1-C
RMDILEERIDSLEDQIEEFSKDTVQMTKQMINKE-RQREIEDRSRSCNIRLIGIPEK-EN
NENGAEDIIKEIIDENFAELKK-GSSLEIVSACRVPSKIDEKRLTPRHILVKFWNSND--
--KEKIIRASKERREITYQGTRIRLTADLSLDTLDARSKWSNVFKVLLAKGFNPRILYPA
KMAFDFRGKTKVFLDVEEFRDYVSHMPTLRELLEDNV
>human_L1TD1-C
RMDILEERIDSLEDQIEEFSKDTMQMTKQIISKE-RQRDIEERSRSCNIRLIGIPEK-ES
YENRAEDIIKEIIDENFAELKK-GSSLEIVSACRVPSKIDEKRLTPRHILVKFWNSSD--
--KEKIIRASRERREITYQGTRIRLTADLSLDTLDARSKWSNVFKVLLEKGFNPRILYPA
KMAFDFRGKTKVFLSIEEFRDYVLHMPTLRELLGNNI
>gorilla_L1TD1-C
RMDILEERIDSLEDQIEEFSKDTVQMTKQIISKE-RQRDIEERSRSCNIRLIGIPEK-EN
YENRAEDIIKEIIDENFAELKK-GSSLEIVSACRVPSKIDEKRLTPRHILVKFWNSSD--
--KEKIIRASRERREITYQGTRIRLTADLSLDTLDARSKWSNVFKVLLEKGFNPRILYPA
KMAFDFRGNTKVFLSIEEFRDYVLHMPTLRELLGNNI
>pika_L1TD1-C
VMDTLEERMDSLEDQILEFSKDAMQMAKQMINEE-RSRDTEDRSRSANIRLIGVPEK-DN
KDNIADDIVREVIEENFPELKK-ESRFEIISAHRIPSRIDENRLTPRHILVRFWNASD--
--KEKIMIASKGKKEITHRGARIRLTADLSLSTLDARSKWAKIIEVLHEKGFRPRILYPA
KLAFDFQGRTKMFYDIEEFRAFISSVPPLKKLLENVL
>rabbit_L1TD1-C
RMDILEERVDSLDDQVEEFSKDAMQMAKQIINKE-RLRDIEDRSRSANIRLIGIPEK-EN
KENSAEDIIREIVEENFPELKK-DSSLEIVSAHRIPSKIDENRFTPRHILVKFCNSSD--
--KEKIIKVSRERKEITYRGTRIRLTADLSLGTLDARSKWANIIKVLQEKGFKPRILYPA
KLAFDFEGKTKVFFDIEEFRTFVSCVSPLKELLENVL
>mouse_L1TD1-C
LACTIEARVSEQEDAVEGLTKDTMQLAREIVDKE-RLREREDRFRSSNIRVIGIPEK-EN
RENGAVDIIKEVIEENFAELE--DQSLEIVSAHRVPNSVDEHRLTPRHILVKFGSASD--
--KQRVLKASRAKQEITYRGSKIRLTADLSPGTIDARSQWCGIIKILQDEGFQPRILYPA
KLAFDFKGKTKIFFDIEEFKKFISDIPYLKDLLNNIH
>rat_L1TD1-C
LACMIEARVNEQEDALEGLAKETLQLAKEIVDKE-RLREREDRLRSSNIRVIGIPEK-EN
RENGAEDIIKEVIEENFAELE--DQSLEIVSAHRIPNSVDEHRLTPRHILVKFWNTGD--
--KQRILKASRAKKEITYRGTKIRLTADLSPSTIDARSQWSSIIKILQEEGFQPKILYPA
KLAFDFKGKTKVFLDIEEFKKFISDIPYLKELFNNMP
>Chinese_hamster_L1TD1-C
LACMIEARVNEQEEAVEGLTKETMQLAKEIVDKE-RLREREDRLRSSNIRVIGIPEK-EN
RENGAEDIIKEIIEENFAELE--DSSLEIVSAHRIPNAVDEHRLTPRHILVKFWSAGD--
--KQKILKASRAKREITYRGSKIRMTADLSPGTIDARSQWSGIIKILQEEGFQPRILYPA
KLAFDFKGKTKVFFDIEEFKKFVSDIPFLKEALNNVL
>guinea_pig_L1TD1-C
RVGQLESRVSQLDDQVEEVARAAVQMSRQLVNND-KLRVREDRFRSTNMRVIGVPEK-DT
RENGAEDIVGEIMEENFPDL-----SIAVVSAQRVPDRVDERKLTPRHILVTFWSPGE--
--RERVLKASRDR-EVTYRGRSVRLTADFSLSTLDARSQWRDIIKVLQDSGFHPRIRYPA
KLTIDLEGKTRTFFDVNEFRRFVSRLPSLKELLENVL
>panda_L1TD1-C
RIDRLEERMDNLEDRIEEFSKDTMQMAKQIINKE-RSRDIEDRSRSCNIRLIGIPEK-DN
KENGAEEIIKEIIEANFPELK--DSSLQVVSAYRIPSKIDERRLTPRHILVKFGNSSD--
--KEKILKASRKR-EITYRGTRIRLTADLSLDTLDARSQWSNVIKVLQAKGFTPRILYPA
KLAFDFEGKTKTFFDIEEFIKFVSCIPSLKELLEDIL
>dog_L1TD1-C
RINILEERMDSLEDRIEEFSKDTMQMAKQIINKE-RSRDIEDRSRSSNIRLIGIPEK-DN
KENGAEEIINEIIEENFPELK--DSSPAVVSAYRIPSKIDEKRLTPRHILVKFGNSSD--
--KEKILKASRKR-EITYRGMRIRLTADLSLDTLDARSQWSNIIQILQAKGFTPRILYPA
KLAFDFEGKMKTFFDTEEFTKFVSCTPSLKELLEDIL
>microbat_L1TD1-C
RIDILKEKVNYLEDRIEEFSKDTRQMAKQIIIKE-RIREVEDRSRSSNIRLIGIPEK-DN
KENGAEEIVKEIIEENFAELKK-RSSLDIVSAFRIPSKIDKKRTTPRHILVKFGSCSD--
--REKIIAASREKKQVTYRGIRIRMTADLSLDTLDARSQWGSIIRGLEAKGFKPRILYPA
KLAFDFEGKTKVFFYIEEFRKFISCIPSLKESLENIF
>armadillo_L1TD1-N
QIKDLALQITALVEKIEAKNFKMVEE----------------------------------
--------------NLSSVDDRYRNCNIQIDVTEQGNRKSGKEELAKEMRKEKNIQNFKN
--TGKI-KDS-EE-VLVDEGAILTLAADFSSATLDIRKQWSNIFNILRENDFEPKFLCQA
KLTFKCDGEIETFSDLQSLRKFIAHKSFMKELLKDVL
>common_marmoset_L1TD1-N
QIINSVSQKTGKVGKI-GENSKIVDDTENLTFKIKEV-ELSGKLDNPNEYNSNEGKKLPQ
NESQTYKVMGSMEETLRNADDSQRNRHIHLELKEGESRENGEDEFL-EVREERKILKFKN
--KEKILKASREEKMLMDEGMALTLAADLSSATLDISKQWSNVFNILREHGFEPKFLCDV
KLAFKCDGEIKTFSDLQSLKKFASQKCSMKELLKEVL
>macaque_L1TD1-N
QIINLALQKTGMVGKTEGENSKVGDDIENLTFKVKEVNELSRKLDNADEYNRKEGKKLPQ
NESQSYEVLGSMEETLCNVDDRHGNHNVHLDIT-GERRKDGEDEFVKDMGEEKKFQKFKN
--KEDILKASREEKVLMDEGAVLTLAANLSSATLNISKQWSDVFNILREHDFEPKFLCKV
KLAFKCDGEIKTFSDLQSLRKFASQKSSMKELLKDVL
>human_L1TD1-N
QIINLALQKTGMVGKIEGENSKIGDDNENLTFKL-EVNELSGKLDNTNEYNSNDGKKLPQ
GESRSYEVMGSMEETLCNIDDRDGNRNVHLEFTERESRKDGEDEFVKEMREERKFQKLKN
--KEEVLKASREEKVLMDEGAVLTLVADLSSATLDISKQWSNVFNILRENDFEPKFLCEV
KLAFKCDGEIKTFSDLQSLRKFASQKSSVKELLKDVL
>gorilla_L1TD1-N
QIINLALQKTGMVGKIEGENSKIGDDNENLTFKLKEVNELSGKLDNTNKYNSNDGKKLLQ
DESRSYEVMGSMEETLCNIDDRDGNRNVHLEFTERESRKDGEDEFVKEMREERKFEKFKN
--KEDVLKASREEKVLMDEGAVLTLAADLSSATLDISKQWSNVFNILREHDFEPKFLCEV
KLAFKCDGEIKTFSDLQSLRKFASQKSSMKELLKDVL
>pika_L1TD1-N
QVGELASGTTQSGEKRGGKHCAVCGCAEGLALRR-GMDEVKSRLDKAKQH-GGRCKKLQ-
----------GYKVSESDAGSRCRNNI-------RTKDEEKESTNSEDVEEEGNMQTFRN
---EKILTASREEKV-CDEGAILTLTADLSSATLGINRQWGNIFKILTDNDFEPKFLCDV
KLSLKCDGETKTFSNLESLREFTSQKPFMKELLQGVL
>rabbit_L1TD1-N
QVKELASQTTHLVEKMEGKKSKIVEDIVNLIHKREEMNEFSSRLDESEENRSNKGQKSSQ
NQ----KVSVSVEEALYDIDDRYGKSTMHIE---DEEDESTQSEEVKEMGEEKNIQSFRN
---EKCQKAPRE---WFDEGAILTLAADLSSATLGVSGQWGNIFRILKENDLEPTFLCDV
KLAFKCDGETKTFSNLQSLREFISQKPFMKELLQDIF
>mouse_L1TD1-N
QEGDAISERPKPGEKVEELSSGTDEDTENLTVRSKK-----GKQDKAKPLNSSHVLKSS-
--------LERGGEALRGEHGRCGESSSLVD------WKNANEKPAREASCQSEENRLKA
-PKE-SPPEGG-------AGATLRLAADFSAATLDVGRQWSQVFRLLKEKELEPELQCSV
KLAFKCDGEANVFSDLHSLRQFTSRKPFLRELLKDVF
>rat_L1TD1-N
Q-RDAVSERPKPGEKVEEERSGTDEDTENITVRSKEKRKPERKQDKAKQLNSSPVVKPS-
--------LERAGDALHRERGRCGESSSLVDTLERESVKSADERPAEEPGCQREENRLKA
-PEE-STPEG--------AGATLRLAADFSAATLDIGRRWGQVFRLLRERELEPELQCTV
KLAFKCDGEAKVFSDLHSLRQFANRKPFLKELLKDVF
>Chinese_hamster_L1TD1-N
QEKDSAAERPKPGEKVEEESSGT-DDTENLTVKSQAKSKLSRKQPKKQLSSHRSGVKRS-
--------LERMGEARRRVGDRYRESSGEVGVLG-EDPKTGEDEPAKETRHQNKENPLNA
-SGGGSTPQE---------GAILRLAADFSSATLDINKQWGRIFRLLKEKELEPELQCSV
KLAFKCDGEAKTFSDLSSLRQFTTTKPFLKELLKDVL
>guinea_pig_L1TD1-N
AVKDPASTKPQLVGKME--DSKI-EDTESLTSERK-PAELRRKSDEAKARDADQGTKSPA
KV----GVRK-GLAAAPRSQEGQRNRKVLGEVL----------DRVREVGARRSLEHLKD
--AEKPGTEGRLR---GAAGASLTLAADLSWAALEVGPQWGRVFSILKENGFDPKFLCRL
ELAFRCDGETQTFSDLRSLRKFSSQKAFLKDVLEEVF
>panda_L1TD1-N
QVKGLATQKTGLVEKIEGANSEIDEDTENLTFKRKEVSELSSKLDKAEEYSMDQGKEFSC
DESQNDKVVELVEEAISNIDSTWGDHSLHTEVT-QENR--GEDELVKEEREEKILQNLKN
--KEKILKTSRE-----DEAAVLTLAADFSSATLDISKQWSNIFNVLRENDFEPKVLCQV
KLTFKCDDEVRTFSDLQSLSNFISQKPLMNELLKDVL
>dog_L1TD1-N
QIKGSTTQKPCSVEKIEGANSDIVEDTENVASKRKEISELSSKLDKPEDYSVDQGKELSH
DESQNDKVLESVEETRGNLDNTCEDCIILTEVT-QENQEIGEDEQVKEK-EEKIPQNLEN
--KEKTLKASRE-----DEGAVLRLTADFSSATLDVSKQWSNVFNILRENDFEPKVLCQV
KLTFKCDGEVRTFSDMQSLSNFTSQKPFMNKLLKGVL
>microbat_L1TD1-N
QIKDTTSIKTGLVEKIEGENY--IEDIENLTFKRSKIVKLSSKLDQSEDYNTNQGKELSL
DDSQNHKVIENMEEAIGNTDDTSRNCNIHIEVTEDEGQEHREDVSVKEMREENIPQNFKN
--KEKVLNASKE-----D-GAILTLAADFSSATLDISKQWSNVFNILRENDFEPKILCQV
KLAFKCDGEIRTFSDMQSLRKFISQKSFMKELLKGAL
