# Supplementary material for: Positive Selection and Multiple Losses of the LINE-1-Derived L1TD1 Gene in Mammals Suggest a Dual Role in Genome Defense and Pluripotency
Source: PLoS Genet. 2014 Sep 11;10(9):e1004531. doi: 10.1371/journal.pgen.1004531 (PMC4161310; doi:10.1371/journal.pgen.1004531)
Supplement: Table S1 — Maximum likelihood estimates of pairwise dN/dS for L1TD1 from Sigmodontinae rodents. (XLSX) [file pgen.1004531.s008.xlsx]

## Sheet: Sheet1
Table S1. Maximum likelihood estimates of pairwise dN/dS for L1TD1 from Sigmodontinae rodents.
L1TD1 Exon 1
	A. mollis
Holochilus sciureus	0.737	H. sciureus
Nectomys squamipes	0.6232	0.1687	N. squamipes
Oryzomys couesi	0.9216	0.4342	0.3887	O. couesi
Oryzomys megacephalus	0.7635	0.4241	0.3631	0.6173	O. megacephalus
Oligoryzomys microtis	0.9517	0.7642	0.694	1.0052	0.6753	O. microtis
Oryzomys palustris	0.7612	0.3355	0.2236	0.2986	0.4056	0.7459	O. palustris
Oryzomys yunganus	0.6108	0.3327	0.2947	0.4559	0.1403	0.5101	0.3277	O. yunganus
Thomasomys paramorum	0.7903	0.3663	0.3144	0.4375	0.4822	0.4788	0.3612	0.4041
L1TD1 Exon 2
	N. squamipes
Oryzomys couesi	0.4454	O. couesi
Oligoryzomys microtis	0.2796	0.2334	O. microtis
Oryzomys palustris	0.5055	0.8896	0.2461	O. palustris
Thomasomys paramorum	0.2913	0.2807	0.3172	0.3078	T. paramorum
Neacomys spinosus	0.5365	0.3861	0.263	0.3471	0.2654
The maximum likelihood pairwise dN/dS value was generated using PAML NS sites model M0 (runmode, -2) for each individual exon, since we obtained the sequence of only one exon for some species.
