# Supplementary material for: Positive Selection and Multiple Losses of the LINE-1-Derived L1TD1 Gene in Mammals Suggest a Dual Role in Genome Defense and Pluripotency
Source: PLoS Genet. 2014 Sep 11;10(9):e1004531. doi: 10.1371/journal.pgen.1004531 (PMC4161310; doi:10.1371/journal.pgen.1004531)
Supplement: Table S2 — L1TD1 Genbank accessions or coordinates in mammalian genome assemblies searched. (XLSX) [file pgen.1004531.s009.xlsx]

## Sheet: Sheet1
Table S2. L1TD1 Genbank accessions or coordinates in mammalian genome assemblies searched.
Species	Common name	Source	Museum catalog / accession number	Accession (published sequence, genome assembly, or our new sequence)	Genome assembly version	Genome assembly reference, or credit	Notes	Chromosome/scaffold	Strand	ORF start	Exon 1 end	Exon 2 start	ORF end
Homo sapiens	Human	Refseq		NM_001164835.1
Callithrix jacchus	Common marmoset	Genome assembly		GCA_000004665.1	calJac3	WashU / Baylor College of Medicine		chr7	+	97489444	97490451	97492898	97494001
Microcebus murinus	Lemur L1TD1 exon 1 fragment	Genome assembly		GCA_000165445.1	micMur1	Broad Institute	L1TD1 is fragmented in this low-coverage draft assembly, but fragmentary sequences show that the novel structure we found in bushbaby is not present. Here we provide the coordinates of one of two identical fragments of exon 1, interrupted at its 3' end by an assembly gap.	scaffold_80398	+	96	1065
Daubentonia madagascariensis	Aye-aye	Genome assembly		GCA_000241425.1	DauMad_1.0	[1]	exons 1 and 2 are on different genomic contigs	AGTM011788139.1 (exon 1), AGTM012934057.1 (exon 2)	-	1317	316	5536	3860
Otolemur garnettii	Bushbaby intact L1TD1	Genome assembly		GCA_000181295.3	otoGar3	Broad Institute	transcript extent inferred as 8936167-8942369 using processed pseudogenes	GL873585	+	8938202	8938849	8942369	8943868
	Bushbaby processed pseudogene A				otoGar3		entire transcript at 2476111-2480158	GL873612	+	2477291	N.A.	N.A.	2479605
	Bushbaby processed pseudogene B				otoGar3		entire transcript at 517433-521445	GL873599	+	518393	N.A.	N.A.	520613
Mus musculus	Mouse (C57/BL6)	Refseq		NM_001081202.1
Rattus norvegicus	Rat	Refseq		XM_002726556.1
Cricetulus griseus	Chinese hamster	Genome assembly		GCA_000223135.1	CriGri_1.0	[2]		JH000076.1	-	2156584	2155691	2153384	2151759
Cavia porcellus	Guinea pig	Genome assembly		GCA_000151735.1	cavPor3	Broad Institute		scaffold_2	-	69297544	69296612	69294438	69292966
Oryctolagus cuniculus	Rabbit	Genome assembly		GCA_000003625.1	oryCun2	Broad Institute		chr13	-	104315601	104314684	104311852	104310620
Ochotona princeps	Pika	Genome assembly		GCA_000292845.1	OchPri3.0	Broad Institute		ALIT01066260.1	+	6390	7304	10807	11901
Bos taurus	Cow	Genome assembly		GCA_000003205.4	bosTau7	[3]	L1TD1 not present
Ovis aries	Sheep	Genome assembly		GCA_000298735.1	oviAri3	International Sheep Genome Consortium	L1TD1 not present
Tursiops truncatus	Dolphin	Genome assembly		GCA_000151865.2	turTru2	[4]	L1TD1 not present
Sus scrofa	Pig	Genome assembly		GCA_000003025.4	susScr3	Swine Genome Sequencing Consortium	L1TD1 not present
Vicugna pacos	Alpaca	Genome assembly		GCA_000164845.2	vicPac2	Broad Institute	L1TD1 not present
Ailuropoda melanoleuca	Panda	Genome assembly		GCA_000004335.1	AilMel_1.0	[5]		GL192557.1	+	146186	147145	149699	151315
Canis familiaris	Dog	Genome assembly		GCA_000002285.1	canFam2	[6]		chr5	-	50881668	50880694	50878083	50876464
Pteropus alecto	Black flying fox	Genome assembly		GCA_000325575.1	ASM32557v1	[7]		KB031032.1	+	12565189	12566149	12567236	12567836
Pteropus vampyrus	Large flying fox	Genome assembly		GCA_000151845.1	pteVam1	Baylor College of Medicine		scaffold_4539	-	60057	59136	56951	55200
Rhinolophus ferrumequinum	Greater horseshoe bat	Genome assembly		GCA_000465495.1	RhiFer1.0	[8]		AWHA01182346.1	+	814	1770	4097	5776
Myotis lucifugus	Little brown bat	Genome assembly		GCA_000147115.1	myoLuc2	Broad Institute		GL429830	+	1410331	1411305	1413804	1415300
Myotis brandtii	Brandt's bat	Genome assembly		GCA_000412655.1	ASM41265v1	[9]		ANKR01275989.1	-	11893	10919	8078	6672
Myotis davidii	David's myotis	Genome assembly		GCA_000327345.1	ASM32734v1	[7]		KB114124.1	+	538334	539078	540779	542265
Eptesicus fuscus	Big brown bat	Genome assembly		GCA_000308155.1	EptFus1.0	Broad Institute		JH977620.1	+	12480724	12481698	12484751	12486190
Loxodonta africana	Elephant	Genome assembly		GCA_000001905.1	loxAfr3	Broad Institute	L1TD1 not present
Procavia capensis	Hyrax	Genome assembly		GCA_000152225.1	proCap1	Baylor College of Medicine	L1TD1 not present
Echinops telfairi	Tenrec	Genome assembly		GCA_000313985.1	echTel2	Broad Institute	L1TD1 not present
Dasypus novemcinctus	Armadillo	Genome assembly		GCA_000208655.2	dasNov3	Baylor College of Medicine		JH575739	-	147811	146972	143510	141894
Pan troglodytes	Chimpanzee	PCR and sequencing		KJ994304
Pan paniscus	Bonobo	PCR and sequencing		KJ994305
Gorilla gorilla	Gorilla	PCR and sequencing		KJ994306
Pongo pygmaeus	Orangutan	PCR and sequencing		KJ994307
Hylobates leucogenys	Gibbon	PCR and sequencing		KJ994308
Colobus guereza	Colobus	PCR and sequencing		KJ994309
Macaca mulatta	Rhesus macaque	PCR and sequencing		KJ994310
Erythrocebus patas	Patas monkey	PCR and sequencing		KJ994311
Callithrix pygmaea	Pygmy marmoset	PCR and sequencing		KJ994312
Saguinus labiatus	Tamarin	PCR and sequencing		KJ994313
Saimiri sciureus sciureus	Squirrel monkey	PCR and sequencing		KJ994314
Alouatta sara	Howler monkey	PCR and sequencing		KJ994315
Lagothrix lagotricha	Woolly monkey	PCR and sequencing		KJ994316
Callicebus donacophilus donacophilus	Titi monkey	PCR and sequencing		KJ994317
Pithecia pithecia pithecia	White-faced saki	PCR and sequencing		KJ994318
Ateles geoffroyi	Spider monkey	PCR and sequencing		KJ994319
Dobsonia moluccensis	Moluccan naked-backed fruit bat	PCR and sequencing		KJ994320
Pteropus hypomelanus	Small flying fox	PCR and sequencing		KJ994321
Hypsignathus monstrosus	Hammerhead bat	PCR and sequencing	[10]	KJ994322
Megaloglossus woermanni	Woermann's bat	PCR and sequencing	[10]	KJ994323, KJ994324, KJ994325, KJ994326
Rousettus amplexicaudatus	Geoffroy's rousette	PCR and sequencing	[10]	KJ994327, KJ994328
Rhinolophus eloquens	Eloquent horseshoe bat	PCR and sequencing	[10]	KJ994329
Mus caroli	Ryukyu mouse	PCR and sequencing		KJ994281
Mus musculus musculus (Austria)	Eastern European house mouse	RNA-seq		KJ994283
Mus musculus musculus (PWK)	Eastern European house mouse	RNA-seq		KJ994284
Mus musculus musculus (Kazakhstan)	Eastern European house mouse	RNA-seq		KJ994285
Mus musculus domesticus (Iran)	Western European house mouse	RNA-seq		KJ994286
Mus musculus domesticus (France)	Western European house mouse	RNA-seq		KJ994287
Mus musculus domesticus (Germany)	Western European house mouse	RNA-seq		KJ994288
Mus spicilegus	Steppe mouse	RNA-seq		KJ994289
Mus musculus castaneus	Southeastern Asian house mouse	RNA-seq		KJ994290
Mus spretus	Algerian mouse	RNA-seq		KJ994291
Oecomys bicolor	Bicolored arboreal rice rat	PCR and sequencing	TK 73027	KJ994292
Reithrodontomys fulvescens	Fulvous harvest mouse	PCR and sequencing	TK 137401	KJ994293
Nectomys squamipes	South American water rat	PCR and sequencing	TK 73186	KJ994294
Oryzomys couesi	Coues' rice rat	PCR and sequencing	TK 72660	KJ994295
Oligoryzomys microtis	Small-eared pygmy rice rat	PCR and sequencing	TK 104090	KJ994296
Oryzomys palustris	Marsh rice rat	PCR and sequencing	TK 28621	KJ994297
Thomasomys paramorum	Paramo Oldfield mouse	PCR and sequencing	TK 104465	KJ994298
Oryzomys yunganus	Yungas rice rat	PCR and sequencing	TK 73031	KJ994299			Coding exon 1 only
Oryzomys megacephalus	Large-headed rice rat	PCR and sequencing	TK 73002	KJ994300			Coding exon 1 only
Akodon mollis	Soft grass mouse	PCR and sequencing	TK 104463	KJ994301			Coding exon 1 only
Holochilus sciureus	Amazonian marsh rat	PCR and sequencing	TK 53516	KJ994302			Coding exon 1 only
Neacomys spinosus	Common bristly mouse	PCR and sequencing	TK 104103	KJ994303			Coding exon 2 only
						[1] Perry GH, Reeves D, Melsted P, Ratan A, Miller W, et al. (2012) A genome sequence resource for the aye-aye (Daubentonia madagascariensis), a nocturnal lemur from Madagascar. Genome Biol Evol 4: 126-135.
						[2] Xu X, Nagarajan H, Lewis NE, Pan S, Cai Z, et al. (2011) The genomic sequence of the Chinese hamster ovary (CHO)-K1 cell line. Nat Biotechnol 29: 735-741.
						[3] Elsik CG, Tellam RL, Worley KC, Gibbs RA, Muzny DM, et al. (2009) The genome sequence of taurine cattle: a window to ruminant biology and evolution. Science 324: 522-528.
						[4] Lindblad-Toh K, Garber M, Zuk O, Lin MF, Parker BJ, et al. (2011) A high-resolution map of human evolutionary constraint using 29 mammals. Nature 478: 476-482.
						[5] Li R, Fan W, Tian G, Zhu H, He L, et al. (2010) The sequence and de novo assembly of the giant panda genome. Nature 463: 311-317.
						[6] Lindblad-Toh K, Wade CM, Mikkelsen TS, Karlsson EK, Jaffe DB, et al. (2005) Genome sequence, comparative analysis and haplotype structure of the domestic dog. Nature 438: 803-819.
						[7] Zhang G, Cowled C, Shi Z, Huang Z, Bishop-Lilly KA, et al. (2013) Comparative analysis of bat genomes provides insight into the evolution of flight and immunity. Science 339: 456-460.
						[8] Parker J, Tsagkogeorga G, Cotton JA, Liu Y, Provero P, et al. (2013) Genome-wide signatures of convergent evolution in echolocating mammals. Nature 502: 228-231.
						[9] Seim I, Fang X, Xiong Z, Lobanov AV, Huang Z, et al. (2013) Genome analysis reveals insights into physiology and longevity of the Brandt's bat Myotis brandtii. Nat Commun 4: 2212.
						[10] Cantrell, M. A., et al. (2008). "Loss of LINE-1 activity in the megabats." Genetics 178(1): 393-404.
